# Supplementary material for: Regulation of Alternative Polyadenylation Events by PABPC1 Affects Erythroid Progenitor Cell Expansion
Source: Genomics Proteomics Bioinformatics. 2025 Nov 25;23(6):qzaf116. doi: 10.1093/gpbjnl/qzaf116 (PMC13245397; doi:10.1093/gpbjnl/qzaf116)
Supplement: qzaf116_Supplementary_Data [file qzaf116_supplementary_data.zip]

Archive with 13 entries (13 files):
- Figure S6.tif
- Figure S7.tif
- Figure S1.tif
- Figure S2.tif
- Figure S3.tif
- Figure S4.tif
- Figure S5.tif
- Supplementary material captions.docx
- File S1 .docx
- Table S1.docx
- Table S3.docx
- Table S4.docx
- Table S2.xlsx
