# Supplementary material for: Regulation of Alternative Polyadenylation Events by PABPC1 Affects Erythroid Progenitor Cell Expansion
Source: Genomics Proteomics Bioinformatics. 2025 Nov 25;23(6):qzaf116. doi: 10.1093/gpbjnl/qzaf116 (PMC13245397; doi:10.1093/gpbjnl/qzaf116)
Supplement: qzaf116_Supplementary_Data [file qzaf116_supplementary_data.zip › Table S2.xlsx]

## Sheet: Sheet1
Table S2 Median polyA tail lengths for genes at pPASs and dPASs across ONT samples
Note: This table displays the median polyA tail lengths for gene distal and proximal APA sites across ONT samples.
The sample column is labeled following the format “Distal/Proximal polyA site_experimental condition_sample replicate
Gene ID	Distal_NC_1	Proximal_NC_1	Distal_NC_2	Proximal_NC_2	Distal_NC_3	Proximal_NC_3	Distal_PABPC1_KD_1	Proximal_PABPC1_KD_1	Distal_PABPC1_KD_2	Proximal_PABPC1_KD_2	Distal_PABPC1_KD_3	Proximal_PABPC1_KD_3
ENSG00000000003.15_8	20	45	20	23.5	12.5	17.5	12	25	29.5	34
ENSG00000000419.14_11	41	20	35	24	32	25	36	34	35	19	37	40.5
ENSG00000000460.17_9	29.5	36.5	29	40	30	21	41	34	23.5	24	31.5	35
ENSG00000000971.17_9	21	37	18	21	16.5	28	18	26	14.5	25	14	20
ENSG00000001084.13_17	21	34	37	26	38	21	33.5	41	43	23	18	38
ENSG00000001167.15_6	17.5	14	19	16	16	15	18	15	33	14	18	11
ENSG00000001461.17_6	25	25	23	23	43	54	34	34	36	38	35.5	35.5
ENSG00000001497.18_11	30	22	22	18	24	20	23	17	24	17	24.5	18
ENSG00000001561.7_6	25	24	17	16	41	26	44	21.5	19	19	26	21
ENSG00000001630.18_13	21	18.5	12.5	19			37	31	22	10	30	49
ENSG00000001631.17_16	27	18	46	21	23	23	26	18	51	20	18.5	20.5
ENSG00000002016.18_14	48.5	48	43	43	27	27	31	31	41.5	41.5	49	49
ENSG00000002330.14_12	40	42	20	25	26	31.5	30	27	51	40	40	40
ENSG00000002586.20_15	41.5	41.5	40	40	38.5	38.5	46	46	41	41	44	44
ENSG00000002834.18_7	22	23	20.5	20.5	21	21	22.5	22.5	26	26	24	24
ENSG00000003056.3	31	42	13	14.5	20	19	18	20	12	13	12	25
ENSG00000003147.19_15	32	34	42	37	39.5	32	40	40	36	34	42	36.5
ENSG00000003393.16_15	28.5	23	22	20	40	34.5	20	20	49	35.5	36	20
ENSG00000003400.16_13	41	31	55	20	35	21	21	42.5	32.5	43.5	30.5	26.5
ENSG00000003402.21_9	25	25	22	22	23	23	28	25.5	29.5	25	31	28
ENSG00000003436.16_10	21.5	24	37	21	20	28	26	21	16.5	40	25	26
ENSG00000003509.16_14	18.5	17	18	20	26.5	18	31	20	30	22	28	19
ENSG00000003756.17_10	20	22	16	15	18	19.5	16	15	16	15.5	16	14
ENSG00000003987.14_8	19.5	68					23	17
ENSG00000004142.12_8	56	58	37	34	32	25	42	42	33	36	41	41
ENSG00000004399.13_13	64	28	47	19	43	24	56	23	46	33.5	41	41
ENSG00000004455.18_13	45.5	32.5	49	39	50	38	49	38	51	41	51	34
ENSG00000004468.13_8	30.5	47			66	25.5	45	28	49.5	34	63	44
ENSG00000004478.8_9	28	17.5	49	21	35	42.5	38	39	11	19	15	18.5
ENSG00000004487.18_11	29	29	16	16.5	39.5	40	48	30	20	20	18	20
ENSG00000004534.15_9	40	35.5	43	18.5	41	27.5	44.5	18	36.5	19	46	22
ENSG00000004700.16_12	20.5	19	21	21	25	20.5	19	18	21	19.5	19	18
ENSG00000004766.17_7	20	19	24	22	27	21	22	21.5	23	23	37	21.5
ENSG00000004809.14_14	27.5	27.5	40	39.5	48.5	34	34	41.5	30	32.5	51.5	32
ENSG00000004864.14_9	44	37	49	29	38	30	33.5	25	37.5	27.5	44	42
ENSG00000004866.22_13	37.5	33	28	26	37	34.5	38.5	34.5	36	35	20	20
ENSG00000004897.12_15	18	16	22	21.5	20	19.5	22	21.5	19	19.5	20	20
ENSG00000004939.16_9	44	37	46	34.5	35	33	49	18.5	46.5	27	51	19.5
ENSG00000004961.15_6	46.5	41.5	62.5	34.5	45	37	48	28.5	24	23	49	27
ENSG00000005020.13_11	40	35	28	27	17	17	28	26	32.5	51	38.5	29.5
ENSG00000005075.16_7	21	37	35.5	42	40	40	20	46	22.5	46	18	47
ENSG00000005156.12_11	56	48	51.5	32.5	49	36	39	43	44	44	33	34
ENSG00000005175.10_9	25	25	21	23	28	32	37	36	23.5	20	22	26
ENSG00000005187.12_11	16.5	15.5	16	18	13	15	13	13	13	17	14	15
ENSG00000005189.20_13	20	20	24.5	25	25	25	29	29	23.5	24	23	23.5
ENSG00000005194.15_10	38.5	38.5	39	37	43	37.5	27	30	20	24	33.5	25
ENSG00000005249.14_7	20	22	17	14.5			17.5	20	53	20.5	18.5	16
ENSG00000005302.19_16	37	31	29	20	31.5	27	35	24	33	20.5	41	27
ENSG00000005339.15_16	15	17			21	12			17	16	19	16
ENSG00000005436.14_16	19.5	19	20.5	25	46	33.5	41	42	50.5	50	20	21.5
ENSG00000005469.12_5	28	22.5	22	20.5	23	22	44.5	25	18	20	20.5	21
ENSG00000005483.23_15	19.5	16.5									20	18
ENSG00000005486.17_6	29	17	39	49	36	54.5	29	24	26	27	32	51
ENSG00000005700.15_12	42	36.5	42.5	42	39	39	35	35	37.5	36	25	25
ENSG00000005801.18_15	35	21	41	24	29.5	18.5	24	21	22	22.5	35.5	36
ENSG00000005810.20_12	29	29.5	26	21	35	23	16.5	15
ENSG00000005844.19_13	46	37	38	21	41	34.5	21	20	24	22	29	23
ENSG00000005882.12_12	52	45.5	20.5	15.5	54	56.5	44	17	51	39	54	42
ENSG00000005889.16_9	35	16	39.5	20	23.5	55	52	46	23	41.5	45	22.5
ENSG00000005893.17_11	24	22	25	23	27.5	23	27	22	22	21	21	23
ENSG00000005961.19_12	48	53	48	48	42	41	39	42	41	42	41	44.5
ENSG00000006007.12_8	39	17.5	34.5	20	42	21	24	19	39.5	33	27	24
ENSG00000006016.12_12	46	29.5	46	22.5	44	30	46	38	46	46	45	40
ENSG00000006125.18_11	17.5	18	21	19.5	37	24	29	20	33	29	36	19
ENSG00000006451.8_10	22	19	26	20.5	27	22	29	20	29.5	21	32.5	22.5
ENSG00000006530.18_11	39	34.5	25.5	26.5	32	45	21	46	18	31	24	24.5
ENSG00000006576.17_11	35.5	23	39	39	30	18	22.5	21	25.5	26	25.5	21
ENSG00000006625.18_9	30	27	33	30	32	25	37	30	32	27.5	33	23
ENSG00000006634.8_6	35	29	33	33	22.5	22	30.5	24	46	36	37	33
ENSG00000006652.15_15	35.5	29	51	39	36	20	60	36	42	29	51	25
ENSG00000006695.12_7	42	37	36.5	28.5	49	18	22	25	44	26	32	23
ENSG00000006712.15_11	52	20	42	25	52	22	46	36	40	30.5	48	41
ENSG00000006715.16_12	31.5	31	40	41	48	46.5	40	28	43	19.5	45	39
ENSG00000006744.19_15	14.5	14.5	28	33.5	44	44	16	16	19.5	19	21	20
ENSG00000006756.16_8	29	33					47.5	22
ENSG00000007038.11_6	37	41	18	25	25	20	27	25.5	36	39	25	37
ENSG00000007168.14_10	20	22	22	24.5	18	18	20	20	19	19	20	20
ENSG00000007202.15_12	25	30	40	33	36	36	35	25.5	21	21	18	15
ENSG00000007341.19_14	28	22	25.5	24	17	20	20	23	23.5	28	16	26
ENSG00000007392.17_15	20	20	27	25.5	18.5	18	24	24	22.5	23	26	26
ENSG00000007541.17_14	22	22	56	56	62	62	46	46	22	22	60	60
ENSG00000007923.17_10	25	23	26	24	31.5	24	21	21	20	20	22	20
ENSG00000007968.7_8	44.5	20			38	32	49	41	42.5	45	46	57
ENSG00000008083.14_10	19	18.5	19.5	16	16	16	14.5	14	16	16	14.5	15
ENSG00000008128.23_12	22.5	19	24.5	20	17	17	20.5	18	34	17	26.5	18
ENSG00000008130.15_8	30	33	27	31.5	37	39	27.5	33	36.5	35	33	29
ENSG00000008282.10_14	17	23	16	23	17	22	19	21	21	27.5	17	26
ENSG00000008283.16_12	42	42	31	27.5	24	21	49	49	49	20	41	37
ENSG00000008405.12_9	19	21	19	18	18	13	19	26.5	21	17	19	15
ENSG00000008513.16_12	24	24	40	40	46	19					23.5	21
ENSG00000008838.21_14	39	39	34	41	42	44.5	21	20	31	27	28	23
ENSG00000008869.12_12	32	24.5	42	39	31	23	28	22	19.5	18.5	20	20
ENSG00000008952.17_6	18	18	22	22	20	20	19	19.5	18	18	19	19
ENSG00000008988.11_9	38	38	38	38	36	36	43	37	39	39	38	38
ENSG00000009307.17_14	24	21	35	25	20	20			21.5	21	21	21
ENSG00000009335.18_8	32.5	15	20	12	26	14.5			33	19	22	20
ENSG00000009780.16_9	23	36.5	19.5	22	35	45			14.5	22	30	32
ENSG00000009790.15_13	33.5	26	31	22.5	25	21			23.5	25.5	27	23
ENSG00000009844.16_11	22	21.5	21	21	24	23			25	23	24	23
ENSG00000009954.11_8	17	13.5	13	14					19	19	15	13
ENSG00000010017.13_8	17	18	28	28	20.5	20.5
ENSG00000010072.16_11	26	27	26.5	24	23.5	19.5			24	24	23.5	24
ENSG00000010165.20_8	28	33.5	35	43	25	42			16	28	20	23
ENSG00000010244.19_16	21	23	22	25	21	21			20	21	20	20
ENSG00000010270.14_9	30.5	34	34	34	35.5	33			32.5	35	35	36
ENSG00000010292.13_7	39	35	30	40	35	31			24	39	23	48
ENSG00000010318.22_8	32	35.5	34.5	39	26	32			40.5	53.5	41	34
ENSG00000010322.16_9	45	16.5	48	49	47	47			39	17	22	16
ENSG00000010404.18_9	29.5	20	38	31.5	46	23			36.5	21.5	23	20
ENSG00000010539.12_14	20.5	19.5	20.5	20	20	19			19	18	21	21
ENSG00000010671.18_11	21	21	22	21	21	20			22.5	22	21	20
ENSG00000010803.17_14	33	24	42	26	44	44.5			20.5	15.5	37.5	21
ENSG00000011007.13_9	24	20	26	23	22	20			26	17	27	17
ENSG00000011021.23_9	34	22	50	52	43	39			17	20	17	17
ENSG00000011052.21_9	42	36	41	39.5	39	38			45	32	45.5	44
ENSG00000011143.19_11	38	39	47	42	47	46			46	45.5	39	34
ENSG00000011198.10_15	37	32.5	31.5	24	41	32			46	40	45	30.5
ENSG00000011243.19_14	20	20	19	17	23	23			21	21	19.5	20
ENSG00000011258.16_9	72	24
ENSG00000011260.14_6	33	20	23	16	36	21			42	35	29	20.5
ENSG00000011275.19_10	33	19	41	19.5	22.5	18			34	19	55	21
ENSG00000011295.16_10	40.5	22	34.5	46.5							38	16
ENSG00000011304.22_15	37	37	34.5	35					27	27	28	29
ENSG00000011376.12_12	39.5	41	39	40					22.5	23	20.5	19
ENSG00000011426.11_13	38	38	20	25					19	19	23	22
ENSG00000011485.15_6	19	19	27.5	24					19	20	17	17
ENSG00000011638.11_10	42	43	39.5	40.5					51	50.5	50	50
ENSG00000012048.24_16	30	18.5	25.5	21.5					25	20.5	33	20
ENSG00000012061.16_13	41	37.5	33	30							43	17
ENSG00000012779.12_7	34	19	49	48					39	43.5	23	22.5
ENSG00000012817.16_16	47	40	21.5	14					21	23	25	23.5
ENSG00000012822.16_15	36	36	40	40					22.5	22.5	35	36
ENSG00000012983.12_9	30	15	18	20.5					27	13	38	20
ENSG00000013374.17_12	26	22	18.5	18					21.5	20	26	23
ENSG00000013375.17_17	18.5	18	19	19.5					19	19	20	20
ENSG00000013392.8_6	41	53.5	41	47
ENSG00000013441.17_10	29	29	30	30					37	37	27	27
ENSG00000013503.10_6	21.5	18.5	22	20.5					22	15.5	18.5	19
ENSG00000013561.18_11	22	31	23	31					19	19
ENSG00000013563.14_11	37	30.5	45	25.5					12	16
ENSG00000013573.17_12	52	42.5	59	48					43.5	21
ENSG00000013810.21_13	15	22	23.5	16					23	23
ENSG00000014123.10_6	15	15	20	27
ENSG00000014138.10_10	33	27	27	31					41	40
ENSG00000014164.7_9	38	30.5	63	63
ENSG00000014216.16_13	28	23	53	52					23.5	22
ENSG00000014824.14_7	36	24	32	28	40.5	22	49.5	35	45	39	46	30
ENSG00000014919.13_8	36	34.5	43	45	33	27.5	15	17	19	21	26	23.5
ENSG00000015153.15_8	22.5	24	24	31.5	19.5	26	21	21	24	30.5	18.5	20
ENSG00000015171.21_12	16	16.5	16.5	20	20	19.5	11.5	16.5	18	15	18	18
ENSG00000015479.20_15	26.5	36	39.5	38	20	32	36.5	37	47	39	43	39
ENSG00000015676.18_8	39	32	35	30	41	36.5	34	26	28	26	29	26.5
ENSG00000017260.20_15	24.5	20.5	39.5	34	21	21.5	21	25	20	21	19.5	23
ENSG00000018510.18_15	22.5	23	39.5	35	36	50.5	30	30	25	24.5	24	31
ENSG00000018699.13_8	22.5	22	28	23.5	19.5	19	20	20	21	20	21	21
ENSG00000020426.11_8	32	27	40	34	25	22	36	22	20	19.5	46	44
ENSG00000020922.13_12	28.5	32	51	20.5	45	29.5	18.5	37	17	17.5	23	18.5
ENSG00000021355.13_8	40.5	40	41.5	43	38	34	54	48	47.5	45	45	45
ENSG00000021776.11_9	26.5	21	41.5	21.5	21	21	27	25.5	20	24	20	20
ENSG00000022277.13_7	46	33	45	34	40	28	45	35	48	32	49	36
ENSG00000022840.17_12	52	26	25.5	33.5	47	23	37.5	38	21	24	33	28.5
ENSG00000022976.16_13	23	23			63	63					20.5	20.5
ENSG00000023041.12_12	37.5	42	41	31	30	17	42	31	38	31	43.5	25
ENSG00000023228.14_10	20	32	46.5	33	29.5	31	18.5	34.5	30	31	32	34.5
ENSG00000023318.9_10	26	39	36	40	27	37	27	40	40	43	21	44
ENSG00000023330.15_9	28.5	27	32.5	32	25.5	25.5	28	26	28	27	24	21
ENSG00000023608.5_7	17	17	21	23	15	15	18	18	16.5	20	37	19
ENSG00000023697.13_8	19	21	19	19	19	18	23	24	16	18	23	21
ENSG00000023892.12_7	37	28	33	29	26.5	22	52	12	49.5	15	45	16
ENSG00000023909.10_8	23	19	11	21	16	20.5	17	17	16	21	14.5	23
ENSG00000024048.11_9	38	18.5	40	23	34	20	37	15	37.5	23.5	40	21
ENSG00000024526.17_9	27	24.5	31.5	26.5	26	24.5	21	21	22	21	33	29.5
ENSG00000024862.18_8	31.5	31.5	26	24.5	22.5	23	31	28.5	27	23	21	21
ENSG00000025156.13_11	23	22.5	19.5	20	20	21	21	20	19	19.5	36	35.5
ENSG00000025293.17_7	22.5	26	20	19	17	18	19	25	21.5	26	17	25
ENSG00000025434.19_11	54	51.5	38	26	36	28	50	19.5	44	25	44	26
ENSG00000025772.8_8	21.5	22	23.5	23.5	24	23.5	20	20	20	20	21	21.5
ENSG00000025796.14_8	26.5	19.5	26.5	19	40	16	41	15	26	15	40.5	18
ENSG00000025800.14_7	36	36	25	24	24	27.5	45.5	45	46	43.5	40	39.5
ENSG00000026025.16_12	30	30	25	25	25.5	25	29	29	29.5	28	27	26
ENSG00000026103.15	33	25	40.5	27	34.5	32	44	33	46	28.5	39	31
ENSG00000026652.15_10	43	38.5			34	17	32	23.5
ENSG00000027001.10_9	32	25	26.5	24	24	23.5	25	22	30	41	23.5	25
ENSG00000028116.18_11	21	18	22	18	21	17	18	18	18	17	19	18
ENSG00000028203.19_11	23	21	24	24	27.5	24	20	19	28	25	22	22
ENSG00000028310.18_12	31	29			73	11	31	17.5	45	16	34	23
ENSG00000028839.10_10	25	36	38	38	19	37	37	40	17.5	39	21	37
ENSG00000029363.17_16	20.5	20	24	18	20	18	18	16	18	18.5	23	17
ENSG00000029364.12_6	21.5	43	25	42	21	41	20	40	21	41	22	42
ENSG00000029534.22_16	49	43	39.5	21	23	26	20	23	25	17	39	28.5
ENSG00000029639.11_8	24	20	25	25.5	21	21	20	19.5	27	27	21	19
ENSG00000029993.15_10	27	27	27	26	25	23.5	21	21	21	20	21	21
ENSG00000030066.14_12	20	21	23	21	18.5	21	20	22	23.5	22	23	22.5
ENSG00000031003.11_13	26.5	19	24	16.5	22	17.5	29	16	46.5	36.5	26.5	46
ENSG00000031691.7_6	18	18	25	24.5	22.5	20	23.5	22.5	20	19	23	21
ENSG00000031698.13_7	43	29	44	33	37.5	23	36	26	34	22	36.5	25
ENSG00000031823.14_13	22	21	47	47	49.5	22	27.5	22.5	25	21	19	19
ENSG00000032389.13_15	23.5	22.5	21.5	20	28	29	26	25	31	27	38	38.5
ENSG00000032742.18_9	48	28	39	18	22.5	20	65	14.5	32.5	23	41	16
ENSG00000033030.15_13	25	20	24	20.5	21	20.5	23	23	21	21	22.5	22
ENSG00000033050.9_9	44	40.5	53	25	55	30	50	29	73	22	57	24
ENSG00000033178.13_10	31	21	45	18.5	49	19	20	19	33	21	33	27
ENSG00000033627.18_14	42	39	42	41	35	35.5	32	26	35	33	28	26
ENSG00000033800.14_5	27.5	21	22	22.5	20	20	19	18.5	23	24	20	19
ENSG00000034677.13_9	21	21	18	18	19.5	18	19	19	21	20	19	19
ENSG00000034693.15_7	27	24.5	39	30	19.5	20	33	33	30	34.5	22	24
ENSG00000035115.22_11	20	25	31	24	19	22	20	24	32.5	23	19	25
ENSG00000035141.9_9	44.5	41	40	36.5	43	40	47.5	42	53	51	52	49
ENSG00000035403.18_9	35	29	19	8.5	17	17	21	20	36	18.5	22	21
ENSG00000035687.10_9	31	33.5	34	40	42	44	44	43	23	31	22	27
ENSG00000035720.8_6	32.5	30	44	32.5	25	28	39	27	21.5	21.5	35.5	27
ENSG00000035928.17_13	22	15	31	19	21	17	23	21	24	18	20	15.5
ENSG00000036054.13_10	19	19	19	20	16	16	17	17	18	17	16.5	17.5
ENSG00000036257.14_10	25.5	25.5	17	22
ENSG00000036549.13_12	19.5	19	18	17	14	14	17	18	16	15.5	22	20.5
ENSG00000037042.9_6	44	43	42	20	62	62	45	45	35	29.5	51	51
ENSG00000037241.7_8	38.5	38.5	35	34.5	36	36	32	32	34	34	35	35
ENSG00000037637.11_9	32	39.5	39.5	18.5	18	18	18.5	24.5	30	22.5	40	22
ENSG00000037749.13_11	36.5	33	21.5	22.5	30.5	20.5	32	22	35	45	33	29
ENSG00000037757.14_7	22	24	25	24	22	17.5	21	17.5	21	9	21.5	22
ENSG00000037897.17_11	36	35	37	36	42	39	40	38	39.5	37.5	40	40
ENSG00000038002.9_8	19	24	20.5	22	14	23	20	25	28.5	28	24	23
ENSG00000038210.14_15	23	16	27	44	26.5	11	29	29.5			42	17
ENSG00000038274.18_12	41.5	37	25	37	22	37	26	30	17	34	26	33.5
ENSG00000038358.15_7	31.5	20	19.5	8.5	18	12			29	33.5	39	55
ENSG00000038532.17_14	53.5	52			17	17	15	17	23	29	23	23
ENSG00000039123.16_8	32.5	22	22	21	20	20	20	20.5	20	21	19	20
ENSG00000039319.17_9	16	16	11.5	13	19.5	17	15	14	15.5	15	18	36.5
ENSG00000039523.20_16	59	59			61	61	22	19	36	36	33.5	33.5
ENSG00000040275.17_14	41	20	26	17	28.5	21	32	18	27	19	24	20
ENSG00000040341.18_12	21	21	21	21	18	18	25	25	24	24	19.5	19.5
ENSG00000040487.13_10	16	16	22	22	49	49	23	21	21	21	19	19
ENSG00000040633.13_13	40	41	49.5	50	44	32	42	27.5	34.5	29.5	44	27
ENSG00000041353.10_8	20.5	20	17.5	17	19.5	22	20	17.5	21	20	21	20
ENSG00000041357.16_8	21	19	20	19.5	20	17	20	19	21	18.5	21	19
ENSG00000041802.11_12	49	38.5	35	31	38	26	40	36	23.5	23.5	32.5	30
ENSG00000042062.13_14	59	53.5	11	13			24	33
ENSG00000042088.14_10	21	21	25	24	22	25	21	21.5	23	24	21	21
ENSG00000042286.15_8	38	30	46.5	26	61.5	26	48	40	47	31	38.5	20
ENSG00000042317.17_11	34.5	37	20	31	28	20	16.5	17	21	21	27.5	35
ENSG00000042832.12_6	20	18.5	23	23	17	17	17	17	22	22	15	15
ENSG00000042980.14_8	32	32	18.5	18.5	17.5	17.5	24	24			13	13
ENSG00000043093.15_13	33.5	38.5	42	30	21	30.5	48	27.5	21	25	26	47
ENSG00000043143.22_12	25	25			2	2			27	27	21.5	17.5
ENSG00000043462.13_10	19	38	21.5	35	21	43.5	26	35	38.5	45	42	42
ENSG00000043514.17_13	18	17	25	25	21.5	20.5	17.5	24	20	18.5	38	22
ENSG00000044115.21_12	20	21	23	25	20	25	18	19	18	20	19.5	22
ENSG00000044446.12_8	39	39	28	28	47	47	25.5	25.5	57.5	57.5	43	43
ENSG00000044574.9_9	27.5	22	32	25	29	24	26	20	26	21	25	22
ENSG00000046647.14_11	43	43	24	24	27.5	27.5	28	28	33	33	36	36
ENSG00000046651.16_11	21	20					57	23.5	20	16.5	37	22
ENSG00000047056.18_10	35	47	49	27	20	12	29	19	28	19	25	18
ENSG00000047188.16_6	10	11							24	23	25	22
ENSG00000047230.15_10	15	21.5	33.5	41	22	31	19	25	51.5	20	34.5	25
ENSG00000047249.18_14	15	22.5	16.5	28.5	37	21	18	34	22	26	20	28
ENSG00000047315.17_7	27	22	30	24.5	29	20	35.5	24	37	24	30	22
ENSG00000047410.14_8	18.5	14.5	22	15	14	12	25.5	14	24	15	24	14
ENSG00000047578.14_12	16	16	31.5	33	18	16	19	17.5	46	24.5	24.5	24
ENSG00000047579.20_11	18.5	19	22	22	33	31	21	20	24	20	20	19.5
ENSG00000047648.23_13	18	19	29	26	17	17	19.5	19.5	19	17	17.5	19
ENSG00000047849.22_17	51	18	26	22	48	21	56	20	51	18.5
ENSG00000047932.14_10	32	45	36	15			17	21			16	14
ENSG00000048162.22_9	37	31	41	31	36	31	30	24	37.5	26	33	30.5
ENSG00000048392.13_8	41.5	41.5	23	23	36.5	24	27	25.5	19	21	22.5	23
ENSG00000048405.11_14	19	15.5	27	41	20.5	16	31.5	21	22	19.5	21	18.5
ENSG00000048544.6_8	37.5	33.5	39.5	40	29	33	23	27	32	29	33	36
ENSG00000048649.14_11	20	20	20	20	19.5	17	21	21	21	20	21	21
ENSG00000048740.19_13	12.5	15	17	13.5	40	15	17	17	14	15	22	19
ENSG00000048991.17_12	34	26	34.5	20	39.5	15	25	19	22	19.5	42.5	23
ENSG00000049167.16_11	36	31.5	38.5	33.5	34.5	26	28	25	46	33	20.5	20
ENSG00000049541.11_10	27.5	27.5	28	28	23	23	23	23.5	36	36	24	24
ENSG00000049656.14_8	35	45	53.5	43	38	53.5	55	48	55	54	18.5	52.5
ENSG00000049860.14_7	26.5	69	40	36	43.5	40	42	24	33.5	27	27.5	24.5
ENSG00000049883.15_7	42	22			51	27	23	35	32	23.5	28	35
ENSG00000050130.18_11	22	32	16	22	25	24	25.5	20	52	21	74.5	28
ENSG00000050393.12_11	21	21			14.5	33	31	47	16	20	15	22
ENSG00000050405.14_13	22	17.5	31	25	38.5	15	33	16	20	16	16	19
ENSG00000050438.17_8	31.5	33.5							25	35.5	22	19
ENSG00000051009.11_12	51	43.5	35.5	31	43	33.5	33	33	50.5	19	22.5	20
ENSG00000051108.15_17	21	21	18	18	30	23.5	22	21.5	21	20	20.5	20
ENSG00000051180.17_7	35	34	29	41	38	28.5	32	29	42.5	43	29	30
ENSG00000051341.15_12	20	19.5	19	29	16	16	17	19	16	13	13	14
ENSG00000051382.9_13	42	16.5	53.5	34	35.5	20	46	37.5	25	21	36	29.5
ENSG00000051596.10_11	27	27	29	29	25	25	22	22	23	23	23	23
ENSG00000051825.15_16	46	26	45	18	51	24.5	44.5	25.5	35	16	39	21.5
ENSG00000052749.14_14	37	39	51	46	48	54	48.5	24	42.5	19	39	16
ENSG00000052802.13_9	30	29	30	32	37	36	44	44	42	42	39	38.5
ENSG00000052841.16_8	14.5	14	19	19.5	21	28	14	18.5	19	18	16	16
ENSG00000053372.5_7	45	45	44	44	35	34.5	41.5	41	40.5	40.5	40	37
ENSG00000053524.13_14	32	52	47	49			20	41.5	28	42	38	43.5
ENSG00000053770.12_7	23.5	22	22	25	21	18	27	24	24	23	21	20.5
ENSG00000053900.11_8	21	21	26.5	24	20.5	21	22	22	23	22	26	26
ENSG00000053918.18_13	20	20
ENSG00000054116.12_8	24	22	29	23	21.5	20	26	22.5	26.5	26	24	31
ENSG00000054118.15_9	42	15.5	44	15	35	16	48	15	45	17	45	18
ENSG00000054267.22_15	25	25	36	32	28	26	27	24	30	27	38	27.5
ENSG00000054277.14_9	33	22	18.5	20.5	18.5	20.5	14.5	16	14	15	16	18
ENSG00000054282.16_8	69	20.5	32	28.5	31	16	46.5	22			16	17
ENSG00000054392.13_10	34	18	24	20			30.5	20	45	50.5
ENSG00000054611.14_7	21.5	15			52	32.5	24	24			24	18
ENSG00000054983.17_16	27	26	22.5	22.5	23	19	19.5	18.5	23.5	18	19	18
ENSG00000055044.11_6	38	25	41.5	32	34	24	46	32	44	29	39	25
ENSG00000055070.17_11	22.5	21.5	48	24.5	44	33	30.5	21.5	22	20	30	27
ENSG00000055118.17_8	27	20	41	38	26.5	32	44	23	35	20.5	32	19.5
ENSG00000055130.18_11	22	20	24	23	23	20	20	19	21	20	21.5	18
ENSG00000055147.19_11	37	34.5	26.5	25	33	33	37	21.5	36	25.5	24	20.5
ENSG00000055208.20_9	16.5	16.5	14	14	20	20	17	17	21	21	15	15
ENSG00000055211.14_7	39	39	37.5	31.5	49.5	45	32	32	60	52
ENSG00000055332.19_15	20.5	15	23.5	20	23.5	13	34	16	17	14	15.5	15
ENSG00000055609.21_16	19	17			23	22.5	20	18.5	15	14	20.5	22
ENSG00000055917.17_15	22	35	21	14	22	15	17	17.5	17	18	22	23
ENSG00000055950.17_11	43	36.5	38	34	31	26	40	38.5	23	26	30.5	28
ENSG00000056050.7_11	26	27.5	33	31.5	27.5	26	21	21	32	30	33.5	33
ENSG00000056097.16_9	19	17	19	17	18	14.5	19	16	20.5	20	20.5	20
ENSG00000056277.16_8	31.5	31.5	18.5	18.5	13	13	14.5	14.5	42	42	39	46
ENSG00000056972.21_17	38	40	26	24	21	21.5	22	22	33.5	29	23.5	22
ENSG00000057252.13_8	50	27	23	24	13.5	26	44	27	58	38.5	20	25
ENSG00000057935.14_11	21	41.5			20	21.5	17	23	18	37	27	38
ENSG00000058063.16_12	24	18	86.5	17			21	20	34	34	28	28
ENSG00000058262.11_7	21	21.5	22	22	21	20	22	19	26	29.5	24	24
ENSG00000058272.19_13	19	14	22	17.5	23	14	21	14	16.5	13	19	13
ENSG00000058453.17_11	46	45	21	44	40	41	43.5	35	47	26	18	46
ENSG00000058600.16_13	26	26	20.5	22	44	34.5	47.5	19.5	18	15	19	16
ENSG00000058668.16_10	21	20	19.5	19	37	21	18	18	16	16	22	22
ENSG00000058673.17_12	27.5	17	26	20	28	21	23	18	19	17	25	22
ENSG00000058729.11_14	20	21	26.5	22	20	21	21	27.5	16	21	19	21.5
ENSG00000058799.15_8	22	22	24	24.5	22.5	23	20	20	21	21	20	20
ENSG00000058804.12_8	13	26	22.5	22	30	20	21	21.5	20	27.5	17	22
ENSG00000058866.15_13	38	55	40	21	20	24	24	23.5	14	12	44.5	25
ENSG00000059377.19_12	20	20	38	36.5	25	23	25	20	27	26.5	33	34
ENSG00000059588.10_8	21	21	48	22	21.5	14.5	22	73			27	23
ENSG00000059691.12_11	16	36									40	40
ENSG00000059728.11_7	18	19	19	25	15	21	18	19.5	20	18	20	28.5
ENSG00000059758.8_11	19.5	16.5	20.5	13.5	23.5	16	25	17.5	30	17.5	16	14
ENSG00000059804.16_9	34	34.5	26.5	25.5	21	26	20	36	24.5	33	20	23
ENSG00000059915.17_12	21	21	64	64			19	18	24.5	24.5	18	17
ENSG00000060138.13_14	33	32	36	38	30	28	37.5	35.5	45	44.5	36	29
ENSG00000060237.19_15	21	15.5	42	43	31	14.5	19	13	22	17	24	16
ENSG00000060339.14_15	16	16	24	19	19.5	18	15	15	18	16	19	17
ENSG00000060558.4_6	27	19.5	57.5	61	17.5	17	32.5	21	23	19	38.5	32.5
ENSG00000060642.12_11	18	20	33	33	28	22	22	22	21	21	20	20
ENSG00000060688.13_9	45	49	51	49	40.5	54	47.5	51	25	49	52	52
ENSG00000060762.19_12	30.5	28	34.5	34	25	25	40	38	33.5	33	34	33
ENSG00000060982.15_14	21	17.5	19	16	42	16	32	19	21	15	18	15
ENSG00000061794.13_9	28	28	29	26.5	24	23	24	24	22	22	23	23
ENSG00000061918.14_7	42.5	40.5	36	27	30	23.5	30	22	22	22	37	27
ENSG00000061936.10_12	21	20	20	17	18	18	19	22	16.5	14	16	16
ENSG00000062194.16_10	21	18	32	22	25.5	20	23	20	22.5	20	34	25
ENSG00000062598.18_15	23.5	25	21	21	30.5	24.5	27	25	23	19.5	20	20
ENSG00000062716.13_7	18	35	19	42	18	25	16	34	17	24.5	19	33
ENSG00000062725.10_8	17.5	14.5	26	30.5	23.5	17	23	31.5	27.5	19	16.5	17
ENSG00000062822.16_10	26	43	49.5	55	22.5	19.5	16	2			84	84
ENSG00000063046.18_12	27	25	27	25	24	23	23	22	23	22	25	26
ENSG00000063244.14_12	41	22	44	43	47.5	31.5	24	21	45	23	48	43
ENSG00000063322.15_13	38.5	42	24.5	41	35	43	40	45	47	49	36.5	44.5
ENSG00000063587.15_8	20	20			18	18	27	27	21	22	19	16
ENSG00000063978.17_10	17	18	18	18	17	17	16	16	18	18	16	16
ENSG00000064012.24_17	41	25.5	39	30	40	24	31	22.5	25	22	31.5	21.5
ENSG00000064102.15_8	27.5	20	23	19.5	17	16.5	18.5	16	35	20	24	21
ENSG00000064115.11_11	23	20	29	21	23.5	23	37	18.5	18	23	21	16
ENSG00000064199.7_4	42	42	34	34	29	29	29.5	29.5	31	31	18	18
ENSG00000064201.16_12	37	26	25	25	22	21.5	20	18	28	22	24	25
ENSG00000064225.13_10	16	17.5	46	28.5	53	23	39	34	30	25.5	16	28
ENSG00000064313.13_10	36	18.5	17	16	20.5	20	29	20	24.5	20	26	18.5
ENSG00000064419.14_8	22	21	30	30	19	18	32	20	17	15.5	35.5	33
ENSG00000064607.17_12	29.5	19	19.5	19	19	23	21	24	36.5	18	38	33
ENSG00000064703.13_7	31	17.5	26	22	34	20	19.5	19	19	19.5	32	19
ENSG00000064726.10_10	16	16	17	12	23.5	26	18.5	12.5	17.5	23	25	22
ENSG00000064763.12_13	28	22	27	22	35	21	37	25	26	22	45	45
ENSG00000064886.14_11	41.5	22.5	21	23	20	20.5	21	21	21	20	18	20
ENSG00000064933.19_10	20	24	19	20	19	21	17	20	17	20	17.5	19
ENSG00000064995.19_10	26	27	21	21.5	22	21	22	22	20	20.5	20	21
ENSG00000065029.15_10	19.5	19.5	38	38	38	34	31	25	20	18.5	22	21.5
ENSG00000065135.12_8	22	37	35	38	23.5	31.5	24	37	24.5	36	24	37
ENSG00000065183.16_6	51	40	44	24	27	20	27	23	21	23.5	33	33
ENSG00000065328.17_9	37	20	54.5	24.5	32	17	38	17	52	17.5	39	18
ENSG00000065357.20_11	41	22.5	23.5	19.5	20	18	18	20	23	21.5	20	21
ENSG00000065413.20_12	25.5	31			45.5	80.5	17	14	21	17.5	22	20.5
ENSG00000065457.11_16	22.5	19.5	34	22	26	31	17	17			46.5	34
ENSG00000065491.8_4	49	45.5	31	31	53	24	20	20	23	21.5	18.5	17
ENSG00000065534.20_12	39	26	24	14.5	35	55	20	19	29	29	40.5	39
ENSG00000065548.18_7	19.5	19	19	17	17	15	18	18	19	18	19	17
ENSG00000065600.13_9	15	16	16	16	21	21	15.5	17.5	17	17	21	21
ENSG00000065613.15_11	21	19.5	46.5	15.5	41	19	33	21	41.5	21	41	20
ENSG00000065615.14_6	24	23	27.5	25.5	24	25	30.5	30	40.5	41.5	36	40
ENSG00000065665.21_11	20	20	40.5	39	19.5	18.5	21	20.5	23	25	23	23
ENSG00000065675.16_9	61	40	46	37	34	22	48	18			17.5	19.5
ENSG00000065802.12_6	19	27	36	23	33	33	20	19.5	15	16	11.5	13.5
ENSG00000065883.18_14	21	21	34	21	26.5	25.5	16	15.5			16	16
ENSG00000065911.13_8	33.5	33	28	31	30.5	30	26.5	28	45.5	32	25	28.5
ENSG00000065978.19_7	37	34	38	35.5	36	32	34	26	43	31	39	31
ENSG00000066044.15_9	49	16	46	21	41	20	42.5	17			41	20
ENSG00000066084.13_6	14.5	14.5			17	17	20	20	16	16	17	17
ENSG00000066117.15_8	52	22	44.5	24	72.5	22	30	26	43.5	37	19.5	22
ENSG00000066135.13_10	19	17.5	32	29.5	33	23	21	18	19	17.5	25.5	17
ENSG00000066136.21_13	31	30	42	35	38	40.5	27	36	33	31.5	37	37
ENSG00000066230.12_15	39	39	50.5	50.5	29	29	48	52	53	35	48.5	46
ENSG00000066279.19_11	26.5	17.5	68	68	17	16	20.5	14	16.5	16	18.5	13.5
ENSG00000066294.15_12	22	22	21	21	23	22	21	18	13	14.5	29	29
ENSG00000066336.12_10	23.5	18	20.5	18	41	16.5	18.5	18	21	17	23	17
ENSG00000066379.15_7	34	37.5	33	34.5	28	30	25	25	22	21	31	33
ENSG00000066422.7_10	21	15.5	33	19	26	20	23.5	30	17	24	20	17.5
ENSG00000066427.25_17	29	24.5	21	20	22	21	24	23	22	21	20	20
ENSG00000066455.13_6	23	20	22	16	25	23	21.5	19	32	23	35	19
ENSG00000066557.6_8	30	28.5	24	22	19	19	23.5	22.5	28.5	23	20	20
ENSG00000066651.20_18	17	16.5	18	19	24.5	24.5	16	17	20.5	20.5	13	13.5
ENSG00000066654.14_10	29	15	41.5	21	18	14	30	13.5	29.5	19	47	17
ENSG00000066697.15_8	23.5	23.5	37.5	31	16	24	38	39	17.5	19	21.5	22
ENSG00000066777.9_12	22	19	21	25							18	19
ENSG00000066923.18_11	26	29.5	66	63	34	34	22	22	27	40	36	25
ENSG00000066926.13_13	31	31	30.5	28	25.5	25	28	27	33	33	27	27.5
ENSG00000067048.17_10	21	20.5	22.5	22	24	21.5	27	20	21	22	22	21
ENSG00000067057.19_13	27	27	46	35.5	42.5	51	22	19	21	21	23	20
ENSG00000067064.13_12	17.5	19	28	20	27	19	52.5	17	56	19	50.5	19
ENSG00000067082.15_8	51	46.5	51	42	52	24	55	27	53	22	54	37
ENSG00000067113.17_12	30	21.5	23	20	21	18	23	20	22	18	23	19
ENSG00000067167.8_8	20	21	23	22	23	20	25	23	22	22	20	20
ENSG00000067248.11_12	24	20	12	20	41	20.5	20	20	20	20	19	20
ENSG00000067334.14_11	19	18	18	16.5	17	16	19	17	20	19.5	18.5	18
ENSG00000067369.14_15	29	23	22	21	22	21	23	21	22	16	25	17
ENSG00000067560.14_16	26	44	26	50	23	39.5	22	44	23	56.5	22	61.5
ENSG00000067596.12_10	20	19.5	18	18	20	19	18	18	16	16	19.5	19
ENSG00000067704.10_6	25	24	38	22.5	29	24	26	21.5	31	26	39	24.5
ENSG00000067900.8_9	12	12.5	10	11.5	16	16	11.5	12.5	13	12	16	18
ENSG00000067955.15_10	44	38	40.5	34	39	42	44	38.5	42	40.5	37	34.5
ENSG00000067992.17_12	40	29	15	13	21	14	45	13	36	51	19.5	20
ENSG00000068028.18_8	49	37	47.5	48	50	48.5	51	46	55.5	48	56	51.5
ENSG00000068308.15_12	54	53.5	55.5	47	21	29	53.5	49	24	28.5	46.5	44
ENSG00000068366.21_14	19	19	18	18	17	17	17	17	17	16	16	16
ENSG00000068400.14_13	51	51	54.5	51	52	25	43	23	45.5	37	52.5	20.5
ENSG00000068438.15_12	45	41	35	38	26.5	30	35.5	33.5	42	41	37	32
ENSG00000068654.17_12	51	21.5	35	46	35.5	32.5	22.5	16	20	13	20	20
ENSG00000068745.15_10	37	28.5	32.5	24	34	25	26.5	23	29	22	32	23
ENSG00000068784.13_8	46	29.5	43	21.5	50.5	38.5	48	36	53	26.5	48.5	21
ENSG00000068796.19_16	24	21	20.5	22.5	17.5	18	16	18	21	19.5	19	19
ENSG00000068831.19_14	24.5	22.5			30.5	41	72	38	43	43	57	21
ENSG00000068878.15_8	36	15.5	28	15	29	29.5	20	18	24	26	43.5	22.5
ENSG00000068885.15_15	15	12.5			14.5	13	24	15	11	16.5	34.5	14
ENSG00000068912.15_8	24	20.5	35.5	33	29	21.5	20	21	35	21.5	36	27
ENSG00000069248.12_8	46	24	45.5	33	24	26.5	39.5	25	38	21	31	26
ENSG00000069275.13_8	26	20	30.5	33	36.5	31	23.5	32	29	16	25.5	20
ENSG00000069329.18_10	27	28.5	38.5	31.5	23	27	25.5	34.5	22	31.5	27	34
ENSG00000069345.12_9	47	45	48	46	45	44	47.5	47	45	44	47	45
ENSG00000069424.16_13	44	32.5	50	80	46.5	24	58	19			43	16
ENSG00000069509.6_8	34	34	36.5	36.5	25	24.5	32	29	32.5	30	27	25.5
ENSG00000069869.17_12	15	15	48.5	53	17	17	17.5	17	19	18	16	15
ENSG00000069943.10_8	27	28.5	30	31	25	23	32.5	25.5	27.5	31	34	35
ENSG00000069956.14_9	19	14	20	15	19.5	15	20	15	18.5	15	19.5	15
ENSG00000069966.19_11	44	53	24	24	46.5	43	20.5	20.5	22	18	45	40.5
ENSG00000070010.19_12	20	20	40	21	41	19.5	48	20	19.5	20	20	21
ENSG00000070061.16_12	25.5	29	18.5	37	24	21	40	20	19	20	18	21.5
ENSG00000070081.18_16	24	25	26	26	23	23	25	24	24	24	24	25
ENSG00000070182.21_11	25.5	20	49	57	47	18.5	36	17	32	12	50	18.5
ENSG00000070190.13_8	19.5	19.5	36.5	36.5	15.5	15.5	41	41	47	47	36	36
ENSG00000070214.17_8	29	25	38	31.5	37	29	42	24	40	40	41	39.5
ENSG00000070367.16_13	27	22.5	24	20	14	16	22	22	20	17.5	20	18
ENSG00000070413.20_13	46.5	46.5	39.5	39.5	17.5	18	17	17	20	20	40	40
ENSG00000070423.18_12	22.5	19.5	24	24.5	28	36	21	22	18.5	21	15.5	23
ENSG00000070476.15_9	21	21			34	36.5	50	19	32.5	25	18	20
ENSG00000070495.15_10	33.5	26	22.5	20	21	21	37.5	38.5	37	34.5	34	32
ENSG00000070526.15_12	44	22	38	44	20	23	23	23.5	40.5	40.5	31	33
ENSG00000070718.12_10	31	24.5	29	23	26	28	19.5	18	32	27	21.5	22
ENSG00000070756.17_15	39	38	30	29	39	39	46	46	49	49	23.5	23.5
ENSG00000070770.10_12	39	33	44	33.5	28	24.5	22	23	33	27	21	26
ENSG00000070785.17_11	38	36	34	33.5	38	32.5	33	32	26.5	26	32	31.5
ENSG00000070814.22_18	52	29.5	49	26	35	26	45.5	16	55	19	57	18.5
ENSG00000070831.18_16	47	41	46	42	47	41	49	42.5	41.5	40	38	40
ENSG00000070882.13_15	19.5	15	20	16	15	13	19	16	20	16.5	20	18.5
ENSG00000070950.10_9	25	18	36.5	21	27	19	21.5	16	24	17	26.5	17
ENSG00000070961.17_12	17.5	12	17	17			14.5	15	18	15	13	15
ENSG00000071054.17_16	41.5	24.5	38	20	23	15.5	34.5	14.5	44	27	38	18
ENSG00000071082.11_9	30	40	23.5	38	43	36	27	32.5	86	34	19	34
ENSG00000071243.16_6	14	17	22.5	20	35	20	17	15	42	28	23	21.5
ENSG00000071537.14_9	47	32	47.5	30.5	51	22.5	48	22	47	29	45	19
ENSG00000071626.17_10	38	34.5	42	40	48	44	30	41	22.5	27	26	29.5
ENSG00000071794.16_13	23	22	21	17	22	17.5	21	20	20	19	23	20
ENSG00000071967.12_6	28	38.5	29	30	24	38.5	25.5	28	21	36	34	38.5
ENSG00000071994.11_12	17	25.5	17.5	17	22	21	20	25.5	24	26	20	28
ENSG00000072042.13_11	29	29	32	31	25	23	25	25	42	42	32	28
ENSG00000072110.16_13	31	25	23	26	29	24	26.5	26.5	23.5	22	21	20
ENSG00000072121.17_13	56	57	17	17
ENSG00000072135.13_9	48	37	43	38	43	32.5	51	76			47	41
ENSG00000072210.19_16	22	22	34.5	34.5	21.5	21.5	23	23	27	27	33.5	33.5
ENSG00000072274.14_13	21	21	21	20	21	20	21	20	21	20	21	20
ENSG00000072364.13_10	15	15	16	9			15.5	16	14	14	15	15
ENSG00000072501.19_7	17.5	15	21.5	15	20	14	22.5	14	22	14	21	14
ENSG00000072571.20_14	21	19.5	18	17	19	17	20	17	20	16.5	22	17
ENSG00000072609.18_12	20	19.5	51	51	22	22	27	35			23	22
ENSG00000072694.22_11	40	40	36.5	36.5	39.5	39	42	42	36	36	37	37
ENSG00000072736.19_12	15.5	28	28.5	25	24	20.5	29.5	11	17	17	15	15
ENSG00000072756.18_9	19	31	15.5	30	17	23.5	14	26.5	19	36	16	27.5
ENSG00000072818.12_11	33	78	39	22	45.5	44	32	93.5	32	66
ENSG00000072849.11_9	36.5	21	38.5	21.5	38.5	21.5	32	20	36	22	32	21
ENSG00000072864.16_13	32	35	34	14	48	26	22	18	14.5	12	48.5	31.5
ENSG00000073050.12_11	35	23	25	21	24.5	24.5	21	21	29	23	28	23
ENSG00000073111.14_8	34	44	33	23	19.5	17	46	23	29	24	26	27
ENSG00000073331.18_13	41	21	15	18	15	20	25.5	21	41	16	19	21
ENSG00000073464.13_11	53.5	18	52.5	21	53	30	51	18	56	20	48.5	20
ENSG00000073536.18_8	51	19	46	46	42	20	59.5	22.5	41	28	41	21
ENSG00000073584.20_13	18.5	31	17	36	22.5	29			44	30.5
ENSG00000073737.17_12	43	41	23.5	24	21	21	31	31	51	50	24	26
ENSG00000073756.13_9	32.5	15	49	25.5	42	17.5	42	19	26.5	24	36	20
ENSG00000073792.16_11	18	22			34	34	16	16	15	14	15	14
ENSG00000073803.14_11	12	38	13	34	14	30	14.5	41.5	17	32	11	40
ENSG00000073849.16_13	43	43	34	20.5	40	20.5	26	23.5	45	44	27	24.5
ENSG00000073910.23_17	21	16	21	21	19	9	10	15			13	17
ENSG00000073921.18_14	30.5	24.5	33	30	41.5	29	25	22	32	23.5	23	22.5
ENSG00000073969.19_13	19	19.5	20.5	19	18	17	17	17	18	18	20	15.5
ENSG00000074054.21_15	45	20	20.5	17	8.5	15	15	15	17	18.5	16	16
ENSG00000074201.9_15	12	35	21	28.5	35	30	28	24	16	31	16.5	34
ENSG00000074266.23_12	30	25	37	27.5	34	30	37	23	37	28	32	24
ENSG00000074356.17_10	28	19	58	28	52	70	42.5	22	16	40.5	90	40.5
ENSG00000074370.18_9	54	56	56	40	55	51	61	45	60	41	51	62
ENSG00000074695.6_8	18	17	24	20	19	19	24	19	20	18.5	24.5	22
ENSG00000074696.13_7	17	25	45.5	30.5	30	22	20	23	15	25	22	23
ENSG00000074755.15_10	70	70			34.5	34.5	18	18			18	18
ENSG00000074935.14_8	19.5	19.5	25	23.5	20	20	20.5	21.5	19	22.5	24.5	25
ENSG00000075089.10_7	44	36	46	41	48	48.5	50	34	49	43	51.5	52
ENSG00000075131.10_11	29	29	25.5	26.5	28	25.5	36	35	35	33.5	37.5	35.5
ENSG00000075142.14_10	23	27	30	24	21	24	22	33.5	23	36	20	35
ENSG00000075151.24_13	19	16
ENSG00000075188.9_12	26	26	25	25	21	21			33.5	33.5	26	26
ENSG00000075218.19_7	35	22	40.5	40	43.5	18			24	16	31	16
ENSG00000075223.14_8	19	14.5			27	14			21	18	20.5	20.5
ENSG00000075234.17_9	33	34	32	32	37	39			43	35	40	41
ENSG00000075292.19_12	16	16	22	20	17	17			15	15.5	19.5	17
ENSG00000075303.13_8	28.5	22	32	25	32	26	40	29	40	23	43	26
ENSG00000075336.12_7	25	24.5	24	24	24	24	27	27	26	25.5	23	23
ENSG00000075340.23_14	37	37	39	47	41.5	43	28.5	24	44	42	22	23
ENSG00000075407.19_7	46	46	25	38.5	43	12
ENSG00000075413.19_14	41	18			20	17.5	37.5	34.5	33.5	32.5	34	32.5
ENSG00000075420.13_6	14.5	14.5	13	14	13	12	15.5	15	13	13	15	15
ENSG00000075651.17_12	32.5	20			20	19	45	14	35	22	16	25.5
ENSG00000075711.21_16	17	19	14	14	15	15	18	19	14	16	25	25
ENSG00000075785.14_11	20	20	21	21.5	18.5	19	23	22	20	20	20	20
ENSG00000075790.12_14	30	23	24	25	22	21	31	24.5	24.5	22	25	25
ENSG00000075856.12_14	34	21	26	24	34	22	31	23	21	19	21.5	21
ENSG00000075884.14_10	31	25	35	33	29	25	41	38	37	31.5	41	34
ENSG00000075914.13_7	36	29	34	41.5	35	30	33.5	24	32	23	28	23
ENSG00000075975.17_9	36.5	18	32	18	39.5	37	40.5	22	41	29	39	22
ENSG00000076043.11_9	20	20	20	20	19	19	19	19	20	20	19	19
ENSG00000076053.12_12	19	25	19.5	45	26.5	16.5	17	32	28	46.5	24	24
ENSG00000076108.12_17	17	15	15	15.5			18	15.5	38	18	32	14.5
ENSG00000076248.12_10	38	38	25	24.5	26	24	25	24	26.5	23	24.5	24.5
ENSG00000076321.11_7	51	50	20	18	22.5	11	16.5	14	17	18	16	16
ENSG00000076513.17_9	38	42	36	24	22	20	22	23	38	25	41	23.5
ENSG00000076554.16_14	19	22	37	21.5	35	36.5	17	18	21	20.5	18.5	17.5
ENSG00000076641.4_8	46	46	44.5	44.5			21	21	24.5	24.5	29.5	26
ENSG00000076650.7_6	45	17.5	22	17	33.5	18	33	18.5	19.5	20.5	34	17
ENSG00000076662.11_11	41	37	22	22	50	45	50	36	40	33	43	36
ENSG00000076685.19_12	33	38.5	23	23	21	20	20	20	20	20	19	18.5
ENSG00000076770.16_13	24	24	23	23	35	24	22	16	26	24	20	22.5
ENSG00000077063.11_15	23	19	21	16			19.5	15	30	19	18	17
ENSG00000077147.16_11	19	18	13	13	13.5	13.5	18	15	18	15	48	22
ENSG00000077232.19_10	24	16	17	15	23	15	22	15	25	15	23	16
ENSG00000077235.18_13	40	21	27.5	34.5	30	21	17	14	12.5	14.5	36.5	15
ENSG00000077254.14_13	25.5	20	36	28	48.5	50	44	43	21.5	19	40.5	40
ENSG00000077380.16_16	23	19	23	19	20	18	28.5	19	23	18	21	18
ENSG00000077458.13_11	20	18	34	40	24	15	18	18	19	15	18	17
ENSG00000077514.9_11	33	24	30	30	36	26	19.5	20	24.5	20	22	16
ENSG00000077549.19_16	21	21	25	27	38	29	39.5	26	47	33	42	33
ENSG00000077684.16_10	52	19	57	26			17	16			23	16
ENSG00000077721.17_10	24.5	32	26	20	24	34	20	39.5	20.5	31.5	20	38
ENSG00000078043.16_13	33	21	23	34	46.5	50	34	43	14	20.5	17	11
ENSG00000078061.14_7	38	44	45.5	44.5	49	50	41.5	42	31.5	31	36	33.5
ENSG00000078070.14_11	21	20	20	26	22	21	23	26.5	39	31	22	22
ENSG00000078124.13_8	22	43	46	16			26	26	53.5	32.5	32	21.5
ENSG00000078140.14_7	23	20	20.5	19.5	25	41.5	26	20	22	20	20.5	18
ENSG00000078142.14_8	27	19	21	19.5	19.5	13	19	13	24	14	43	16
ENSG00000078177.15_8	20.5	16.5							9.5	9.5
ENSG00000078304.20_15	33	32.5	25	25	28	28	30	29	33	33.5	28	26
ENSG00000078369.19_9	31.5	46	41	45	29	32	43	24.5	38.5	34.5	38	28.5
ENSG00000078399.19_9	15	18	20	18	24.5	32.5			39	17	20.5	21.5
ENSG00000078596.11_10	26.5	28	34	33	29	29	23	22.5	29	29	26	23
ENSG00000078618.23_12	20	20	19	18.5	16	16	19	18	19	19	18	18
ENSG00000078674.20_12	14	13.5	16	13	14	14.5	14	14	14	13.5	16	14
ENSG00000078747.17_9	14	16.5	36	24	21.5	20.5	27.5	20	18.5	20	22	22
ENSG00000078808.20_13	46	45	48	36.5	46	30	60	16			80.5	13
ENSG00000079134.13_11	35	32	34	30	40	32	31	22	39	38	23	22
ENSG00000079150.19_14	18	27.5	21.5	38			19	25	29.5	26	18	30.5
ENSG00000079246.16_8	29	20	32	21	33	19	38	20	40	21	38	20
ENSG00000079277.22_18	37.5	32	24	25	24.5	27.5	25	24	21	22	20	20
ENSG00000079332.15_14	39	30.5	16	29	19	28	21.5	36	10	35	50	46
ENSG00000079387.14_15	39.5	40	33	27.5	32	24	38	39	28	44	35	41
ENSG00000079459.13_9	37	33	29	26.5	32.5	31	33	27	31	24	25	22
ENSG00000079739.17_10	28	23	42	38	18	32.5	42	42	36	30	34	34
ENSG00000079785.16_9	29	26	23	22	21	21	23	21	21	19	22	21
ENSG00000079805.19_11	43	19	49	21	36	42	51	20	50.5	40.5	41.5	20.5
ENSG00000079819.20_14	36	18	20	17	22	19.5	20.5	18	22.5	18.5	20	16
ENSG00000079950.14_8	39	39							19	30.5	24.5	23
ENSG00000079999.14_10	24.5	22	25	20	23	21	32	27	27	31	38	37
ENSG00000080189.15_10	38	27	24	23	41.5	26	39	30.5	37	29	41	30
ENSG00000080345.18_12	19.5	14	17.5	16	15	15	14	13	14.5	14	13.5	11.5
ENSG00000080371.6_6	54.5	23	20	24			56.5	15	16	14	18	15.5
ENSG00000080503.25_15	18	18	18	18.5	21	21	20	20	15	15.5	24	24.5
ENSG00000080546.14_11	24	21	21.5	35	22	22	22	20	21	20	25	23
ENSG00000080603.17_12	23	18			22.5	15	9.5	10.5			15.5	16
ENSG00000080608.10_8	25	26	22	26	21	20	23	21	21	19	22	18
ENSG00000080802.21_13	21	21	45.5	24	44	49	20	20	31	31	22	26
ENSG00000080815.20_14	30	30	22	22	38.5	37	33	31	34.5	32.5	28	24
ENSG00000080819.9_11	20	35	52	40.5	51	37.5	19.5	32	60	45	28	23
ENSG00000080822.17_14	43.5	21	44	28	34	23	45.5	29	31	22	34	23
ENSG00000080824.19_11	34	18	38	19	33	19	31.5	18	28	18	34	18
ENSG00000080839.12_9	13	16.5	25.5	15	15	21.5	17	13	16	18	16.5	17
ENSG00000080986.13_11	22	22	22	21	21	21	21	20	29	26	20	20
ENSG00000081014.11_7	19	19			14	14	15.5	17	18	18	42	16
ENSG00000081087.16_10	41	41.5	36	35	23	21	21	21	34	34	31	27
ENSG00000081154.12_6	21	20	21	18	19	18	20	18	19	19	18	18
ENSG00000081177.19_7	1	20	55.5	31	46	50	42	17.5
ENSG00000081189.17_18	28.5	17	24.5	27	21	16	19	40.5	23	61.5	18.5	17
ENSG00000081237.21_13	21	16	24	17	23	16	24	16	22	16	28	16
ENSG00000081307.15_10	17	19	20	54	19	15	27	16.5	19	45	24	21
ENSG00000081320.11_9	39	55	47	49	35	17	27	23	44	18	32	24
ENSG00000081386.13_9	54	17	17	19	13	13			28	30	22	25
ENSG00000081665.14_15	56	41.5	45	35.5	54	35	36	34	52.5	27	31	50
ENSG00000081760.17_7	33	21			40	19			20	20	31.5	31
ENSG00000081791.9_10	32	25	43.5	39.5	29	32	37	31.5	37	37	34.5	35
ENSG00000081870.12_8	42.5	25	19	23	16	21	21	21	28	22	20	22
ENSG00000082068.9_6	35	33	31	28.5	22	25	22.5	21	22	21	27	21
ENSG00000082074.19_17	25	11	24	12	16	12	28	13.5	30	14	27	15
ENSG00000082146.13_10	32	21	20	20	45	14.5	42.5	25	43	17	26.5	15
ENSG00000082153.18_12	39.5	22	42	22	21	21	48	22	38.5	22	51	22
ENSG00000082213.18_8	34.5	30	26	33	35	32	47	34	20	30	47.5	34
ENSG00000082258.13_12	14	14	17	17	13	12.5	24	18	19	19	24	20
ENSG00000082516.9_8	49.5	44	41	37	47	35.5	32	29	29	18	38	20
ENSG00000082641.16_12	45	45.5	43	27	27	18	55.5	20	21	14.5	37	23
ENSG00000082701.17_16	21	21			49	46	19	13			20	29
ENSG00000082898.19_12	29.5	30	37.5	32	32	32.5	45	45	32	34	33.5	35
ENSG00000082996.20_14	33	23	23	22.5	20	19.5	27	22	26	20.5	18.5	17.5
ENSG00000083093.11_15	18	20.5	44	22.5	26	21	42	22	28	22	23	15
ENSG00000083099.11_8	22.5	22.5	20	19	27	23	21	25	23	15	16	15
ENSG00000083123.15_6	41.5	35.5	45	44	31	20.5	31	50	29	22	29	26
ENSG00000083168.11_15	32	16	41	21	59	18.5	36	13.5	34	17.5	52	16.5
ENSG00000083223.18_8	28.5	16	27	16	25	17	22	18	18.5	16	34	15
ENSG00000083312.19_6	23	26	44	26	26	20	40	20.5	37	21.5	39.5	22
ENSG00000083444.17_9	29	23	54.5	56	20	20	21	20	19	18	24	23.5
ENSG00000083457.12_8	43.5	44	36	32	31	32	36	37.5	38	34	35	29
ENSG00000083520.15_8	24	18	33	17	39	15	19	17	16	13.5	20	16
ENSG00000083535.16_7	24.5	25	25.5	25.5	23.5	23	21	21	21	20	22	22.5
ENSG00000083544.16_11	23	23	20.5	19	27.5	25	22	25.5	24	22	44	20
ENSG00000083635.8_9	46	45	34.5	30	35	40	25	24	22.5	22.5	24.5	24
ENSG00000083642.19_6	33.5	37	50	22	39	18	33	15	30	14	42.5	11
ENSG00000083720.13_8	22	20	28	24	25	21	20.5	20	27	22	27.5	23
ENSG00000083750.13_9	55	55	43.5	43.5	41	40	40	39.5	41.5	35	49	47
ENSG00000083799.18_16	39	39	19	19	29	26	43	40.5	47	44	39	34
ENSG00000083807.10_11	28	32	43.5	34	24.5	23	45	42	19	35	51	34
ENSG00000083896.13_12	29.5	17	30	20	34.5	21.5	39	18	46.5	20	31	18
ENSG00000083937.10_7	35	21	37.5	24	31.5	21	21	20	23.5	22	32	23
ENSG00000084070.12_9	34.5	34.5	42	42	29	29	35	34	39	39	35.5	35
ENSG00000084072.17_9	46	35.5	25	38	30	35	23	41	25	40	27	42
ENSG00000084073.10_6	23.5	25	22	22	24.5	22	23	23	20	20	21	21
ENSG00000084092.7_8	24	22	21.5	21	22	22	22	17	18	18	24	23
ENSG00000084093.19_7	49	21	46	18	49	22	35	13	25	14.5	43.5	17
ENSG00000084234.18_11	22	20	24	20	22	17	19	16	18.5	17	21	18
ENSG00000084463.8_14	37	33.5	40	39	26	24	24	23	28	26	22	21
ENSG00000084623.12_9	35	32	38	38	33	30.5	38	37	37	36	39	36
ENSG00000084652.16_6	25	14	40	52	34	41	41.5	14	40	18	43	14
ENSG00000084693.16_12	40	22	27	31	40.5	31.5	29	20	32	25.5	30	23
ENSG00000084733.11_6	21.5	22	21	21	24	24	22	22	25	25	24	22
ENSG00000084754.12_14	33	27	37	33.5	27	25	22	22	23	23	22	22
ENSG00000084774.14_8	49	41.5	50	47	45	36	33	21	40	37	49.5	42
ENSG00000085063.18_13	23	30.5	20	32.5	28.5	26	20	25.5	20	28	22	28
ENSG00000085117.12_10	35	32	34	38	43	34.5	22	20	24	20	29	21
ENSG00000085224.23_16	34	14	49	14	50	15	37.5	13.5	28	14	44	14
ENSG00000085231.14_9	19.5	20	19	19	17	17	28	26.5	15	15	20	20
ENSG00000085274.16_4	25	25	50	50	63	63	47	47	18	18	33	33
ENSG00000085365.18_7	23	21	34	34	31	31	37	35.5	31	30	31	22
ENSG00000085377.15_11	32	27	30.5	21	28	21.5	43	36
ENSG00000085415.16_13	36	24	42.5	31	48	23	34	24	23	22	23.5	22
ENSG00000085449.15_10	31	21.5	24	23	44	31	24.5	25	24	24	29	28
ENSG00000085644.14_6	39	46			58	68	18	41.5	27	45	22	18.5
ENSG00000085719.13_8	39	34	34.5	23	45	27.5	32	24	46	41	31.5	30
ENSG00000085733.16_8	19	19	18	18	18	18	19	18	18	18.5	19	19
ENSG00000085760.15_10	20	19	16	16	17	16	15	15	17	14	19	18
ENSG00000085788.14_16	21.5	14			22	21	30	24.5	20.5	17.5	20	26
ENSG00000085832.18_13	35	20	35.5	21	32	19	23	19	22	18	23	21
ENSG00000085840.13_10	32	32	42	35.5	32	29.5	43	41	29	28	39.5	36
ENSG00000086061.16_6	24	20	25	20	23	19	22	17	24.5	18	24	18
ENSG00000086062.13_6	38.5	13	42	44	43.5	13	46	38	52.5	28.5	50	35
ENSG00000086065.14_6	23	30	22	31	22	25	18.5	25	18	20	18.5	24
ENSG00000086102.19_6	18	20	44	35	26	26	17	16	28	20	21.5	17
ENSG00000086189.11_10	33	33	36.5	36.5	26	26	41.5	41.5	33	33	33	33
ENSG00000086200.17_11	39	32.5	30	29	23	24	20	20	24	24.5	21	21.5
ENSG00000086232.13_11	32	24	34	18	27	72	28	18	32	26.5	24	21
ENSG00000086475.15_8	47	33	41	33.5	42	21	20	21.5	32	28	26	30.5
ENSG00000086589.12_11	33	28	29	28	25.5	25	30	32.5	24.5	23	26	26
ENSG00000086666.19_9	19	18	29	21	19	16	19	18	16	17.5	21	18
ENSG00000086712.13_7	15.5	14	31	28.5	23	25.5	18	13	23	14.5	27	14
ENSG00000086758.17_13	26	14	21	14.5	18	13
ENSG00000087008.16_9	39.5	28	49	24	46	44.5	24	25			34	34.5
ENSG00000087053.20_13	22	23	37	22.5	21	21	24	21	18	19	20	20
ENSG00000087074.9_8	20	19	18	17.5	20	19	18	17	20	18	20	18
ENSG00000087087.20_15	38.5	32	44.5	42	38	33.5	37.5	22	37	23.5	34	27
ENSG00000087095.13_7	38	22	20	20	13	11	23	24.5	19	17	21	21
ENSG00000087157.19_10	32	22	37.5	44.5	31	33	25	25	23	19.5	41	22
ENSG00000087206.17_12	23	23	27	27	28	28	23	23	44	44	32	32
ENSG00000087253.13_7	30	30	20	20	23	21	27.5	23	20	19	27.5	22.5
ENSG00000087263.17_6	24	24	36	34	33	32.5	25	24.5	40	40	22	22
ENSG00000087269.16_8	34.5	18.5			20	23
ENSG00000087274.19_14	22	25.5	24.5	19	20	19	23	17	20	19.5	20	16
ENSG00000087299.12_8	18	18	43.5	40	19	16.5	21	33	20	19.5	24.5	30.5
ENSG00000087301.9_9	46.5	17	24	16			27	21	25	27	48	18
ENSG00000087302.9_7	32	34	40	35	34.5	34					56	35
ENSG00000087338.5_6	15.5	15	22	18	19	16	20	16	20.5	16	19	16
ENSG00000087365.16_13	40	16	39	16	38	15	31	14	30.5	14	24	14
ENSG00000087460.29_17	39	36	36	34	34	34	37	34	33.5	27	33	26
ENSG00000087470.21_17	25	22	19.5	18	33.5	17	20.5	17	20	17	23	18
ENSG00000087502.19_13	22	18.5	21	20	39	30	19.5	33.5	28	24	36	35
ENSG00000087586.18_8	23	22	24	23	23.5	22	29	23.5	32	30	29	26
ENSG00000087884.16_13	45	45	39	39	46	45.5	41	40	48	45	47	47
ENSG00000087903.13_14	37.5	51.5	49	43	17	16.5					50	50
ENSG00000087995.16_7	18	24.5	29	21	39.5	20.5	62	47	37	32	54.5	27
ENSG00000088035.18_9	29	29.5	37	35	32	29	23	21	24.5	24	21	20
ENSG00000088053.11_14	29	18			47	14	33.5	21	45	33	45	39
ENSG00000088205.13_6	23	23	30	25	30	20	26.5	22.5	31	32	34	31
ENSG00000088305.19_10	44	44.5	32	29	48.5	44	24.5	19	21.5	19.5	48	51
ENSG00000088325.16_8	34	23	39.5	22	34	21	24	20	23.5	20	21	19
ENSG00000088356.6_8	27	25	36	34	23	20.5	26	22	29.5	22.5	24	21
ENSG00000088448.14_9	28.5	30.5	43	40	37	35	26	33	36	36	39	39
ENSG00000088451.11_8	23	20	25.5	23	31	21.5	28	22	40	39.5	31	26.5
ENSG00000088727.14_10	47.5	24	40	34	40.5	40	38	19	32.5	20	35	18.5
ENSG00000088826.18_9	44	15	54.5	59	55.5	48	27	23.5	29	29.5	24.5	20
ENSG00000088833.18_10	42	37.5	33	25.5	18	20	55	20.5	37.5	23	64	21
ENSG00000088888.18_6	24.5	19	52.5	50.5	49	49	21.5	34.5	38	24	26	25
ENSG00000088930.8_6	21	20	21	20	20	20	19	18	21	20	21	20.5
ENSG00000088970.16_17	41	15.5					13	16	13	12	42	14
ENSG00000089006.17_9	25	19	34	19	27	49	22	20	26	18.5	24	20
ENSG00000089022.14_11	21.5	16			33.5	17	16	49	39.5	37	18	20
ENSG00000089048.15_7	19	15	25.5	15	21	14	18.5	15	12	13	19.5	14
ENSG00000089053.13_8	35	32.5	38	38	28.5	26	33	31	26	26	33	30
ENSG00000089063.15_9	100	19	53.5	19	31	18			43	18
ENSG00000089123.16_10	20	20	23.5	23	19.5	19.5	19	19	20	19	24.5	20
ENSG00000089154.11_8	45	20	29.5	21	24	20.5	42.5	17.5	52	16	51.5	20
ENSG00000089195.15_8	46	23	25.5	20	21	19	16	14.5	21.5	19	44	53
ENSG00000089220.5_6	28	27	26	24.5	26	25.5	22	21	20	19	19	19
ENSG00000089234.16_9	21	22	23	21	46	41	53	23	30	30	36	33
ENSG00000089280.19_8	41	28	40	36	35	25	33	21	34	20	34.5	21
ENSG00000089289.16_6	20	20	28	28	22	22	22	21	21	20	21	20
ENSG00000089335.22_12	16	15	28	20	18	15	16.5	15.5	18.5	18	19	16
ENSG00000089486.17_13	26	40	23	61.5	22	34.5	21	22.5	22	27	22	24.5
ENSG00000089682.17_12	15.5	20.5	12	47	15	21.5	58	25.5
ENSG00000089685.15_11	36	36	37	38	37	37	44	42.5	42	43	41	41
ENSG00000089775.12_8	41.5	17	12.5	31.5	23	22	42.5	22			35.5	19
ENSG00000089818.18_15	21	21			24	25	19	17
ENSG00000089916.18_12	17	16.5	19	16	23	13	21.5	19	23.5	23.5	34	28
ENSG00000090054.16_14	31	27	25	24	32	28	30	29	28	24	25.5	25.5
ENSG00000090060.19_10	17	21	19	20	33.5	20	19	21	15.5	22	17	22
ENSG00000090061.17_11	48	29	54	54	53	39	57	28.5	60	3	56	35
ENSG00000090104.12_6	21	21	23	23	58	58			33	33	20.5	20.5
ENSG00000090266.13_10	25	44	34	45			40.5	48			19	46
ENSG00000090273.14_7	25	25	23	23	22	22	21	21	21	21	22	22
ENSG00000090339.9_6	41.5	33	37.5	24.5	67	65	51.5	50	42	35	40	42
ENSG00000090376.11_7	14	14					25.5	15			25	24
ENSG00000090520.12_9	43	22.5	30	26	32	20	43.5	21	24.5	20	24	20
ENSG00000090615.16_16	37	23	33.5	30	21.5	37	16	20	13	22.5	16.5	17
ENSG00000090621.15_15	41.5	42	39	25	37	32	40	34	39	17	34	16
ENSG00000090686.16_11	26.5	22.5	34	31	31.5	23	31	20.5	23.5	19.5	28	19
ENSG00000090857.14_7	28	28	22.5	23	38.5	23	36.5	26	25	23.5	29	26
ENSG00000090861.17_9	41	41	40	42	35	35	25	25	27.5	28	28	29
ENSG00000090863.12_12	30	46	31	26	34	38	44	31	24	20	21.5	45
ENSG00000090889.12_6	21	20	26.5	19	25	25	20	20	20.5	19	29.5	23.5
ENSG00000090905.19_11	17.5	17	15	17	14	16	15	15	12.5	17	12	13
ENSG00000090989.18_10	20	15	21	15	16.5	14	16	14	16	14	18.5	15
ENSG00000091009.8_7	22	22	20.5	20	12	12	16	14.5	20	20	22	21.5
ENSG00000091039.17_11	17	18.5					1.5	20.5	19	20	18	20
ENSG00000091073.20_13	38	38	19	19	17.5	16	27	45	14	13	21.5	19.5
ENSG00000091127.14_12	29	29	20.5	22	29.5	22.5	20	23	22	21.5	23	22
ENSG00000091140.15_7	61	25
ENSG00000091157.15_11	24	24					16	21	23.5	23.5	17	22
ENSG00000091164.13_9	22	31	24	19.5	22	14.5	22	35	23	17	25	22
ENSG00000091317.8_8	64	24.5	69	41	66	24	76	22	79	19	72.5	35.5
ENSG00000091483.8_7	26	26	43	43	39	38	41	41	26	26	40	40
ENSG00000091527.17_10	42	41.5	44	44	40	39	41	40	43.5	42.5	42	43.5
ENSG00000091542.9_6	46	45	43.5	43.5	42	42	43	43	42	42	41	37.5
ENSG00000091651.9_7	25.5	22	25	23	21	20	34	23	26	21.5	28	21.5
ENSG00000091879.14_11	36	36	45	44	38.5	38.5	20	27.5	20	20	22	22
ENSG00000091947.10_9	35	34	32.5	23	40	25	39	32.5	41	33.5	39	36.5
ENSG00000092020.11_14	32	24.5	30.5	23	21	19	29	22	23.5	19	25	20
ENSG00000092068.21_11	47	24	55	54.5	21	30.5	20	19.5	20	21	29	27
ENSG00000092108.22_18	21.5	21	21	21	23.5	23	20	21	25.5	23	21	20
ENSG00000092140.16_9	18	18	19	19	18.5	16	20.5	19.5	21.5	18	17	18
ENSG00000092148.14_17	20	17.5	17	17	18	17	22	17	13	14.5	21	14
ENSG00000092199.19_17	22	30	22	30	23	28	23.5	25	21	26	23	24
ENSG00000092201.10_8	27	16	31	18	26	17	29	16	27	17	23	17
ENSG00000092203.15_16	26	20	42	39.5	35.5	27	38	35	36.5	34.5	29	25
ENSG00000092208.19_15	34.5	34	21	34	24	26	27	37	28	25	37	25
ENSG00000092439.16_18	39	31.5	37	17	44	33	24.5	22	23	24	26	21
ENSG00000092470.12_11	21	25.5	39	22	21	32	29	48.5	42.5	43	35.5	35.5
ENSG00000092531.10_8	23.5	24	22	22	22	22	21	21	22	22	22	22
ENSG00000092820.19_14	26	23.5	28	27	26	23.5	21	18	32	24.5	27	21
ENSG00000092841.19_13	49	49	46	49	25	49	38	48	38	48	25	48
ENSG00000092847.14_11	20	20	49	29	46	33	42	47	32	13	42	21
ENSG00000092853.14_12	31.5	17.5	21	16	27.5	14.5	20	17	21	15	38	18.5
ENSG00000092929.13_13	29	24.5	36.5	40	36	41	35	31.5	32	21	25	53
ENSG00000092931.12_7	15	19.5	30.5	29	33	22	29	19	33.5	24	20	23
ENSG00000092978.11_8	18	25	54.5	46.5			21	22			17	22
ENSG00000093009.11_11	35	30	41	41	43	44	39	38	31.5	30	36	33
ENSG00000093010.15_12	21.5	23	24	46	20	21.5	21	24	24	24	25	23
ENSG00000093144.19_16	22	24	30.5	28.5	34	25.5	25	30	31	32	29	28
ENSG00000093167.18_13	20	21	51	57	47	20.5	43	37.5	23	25.5	37	21.5
ENSG00000093183.14_14	27	34	30	32	33.5	28	24	27	31	32	23.5	27
ENSG00000093217.11_8	32.5	35					23	21			43	22
ENSG00000094631.22_16	22	22	38	38	17	17	40	25	43	31.5	33	32
ENSG00000094804.12_9	30	27	23	25	22	24	22	21	21	21	21	21
ENSG00000094841.14_7	23	21	35.5	35	25.5	22.5	29.5	27.5	40	29	28	30.5
ENSG00000094916.16_10	37	22	36.5	22	33.5	18	23	18	24	18	26	19
ENSG00000094975.14_12	50	19	26	15	38	17.5	20.5	17	34	18	20.5	18
ENSG00000095015.6_6	26	10	48	16			23	1	21	17.5
ENSG00000095066.12_17	53	36	32.5	28	45.5	37	48	24.5	55	35	20	43
ENSG00000095139.15_7	24.5	20.5	21	21	22	19	25	21	23	21	21	21
ENSG00000095209.12_10	24.5	24	21	21.5	24	24	20	20	28	28	19	19
ENSG00000095261.14_7	28	23	51.5	33.5	47	26	22.5	23	40	28	19	22
ENSG00000095303.17_13	30	27.5	36	36	22	26	21	23	21	24.5	21	22
ENSG00000095321.18_15	28.5	40			28.5	34	25.5	21	36.5	34	37	38
ENSG00000095485.18_11	38.5	34	37	24	40	27	31	22	24	20	25	20
ENSG00000095564.15_8	20.5	14.5	15	15			17	12	18	15	17	15.5
ENSG00000095574.12_7	21	21	22	21.5	41	24	20.5	21	19	19	21	21
ENSG00000095787.26_15	37.5	35	24.5	28	33	13	20	15	15	12	29.5	19
ENSG00000095794.21_16	43.5	30	31.5	16	51.5	22	20	28	49	48	19.5	19.5
ENSG00000096060.15_7	27.5	21	33.5	22	24	27.5	22.5	22	23.5	21.5	40	37.5
ENSG00000096063.16_14	22	21	21	22	23	21	22	22	21	22	21	21
ENSG00000096080.12_9	41	44	45	48	40	43	44	47	41.5	43	37.5	47
ENSG00000096092.6_6	23	28	22	22.5	18	22	21	22	21.5	21	20	29.5
ENSG00000096384.20_6	38	32	37	30	36	28	26	23	26	22	28	23
ENSG00000096401.8_6	16	17	14.5	16	11	16	12	16	18	16	14	16
ENSG00000096654.16_6	22.5	22	35.5	35.5	21	20.5	26	24	23	23	20.5	20.5
ENSG00000096717.12_6	37	52	31.5	25	23	30.5	29.5	21	27	11.5	35	52
ENSG00000096746.18_11	39.5	24	40	24	36	25.5	39	20	41	22	43	24
ENSG00000096872.17_9	20	18.5	20	16			17	23			17	24
ENSG00000096968.14_11	17	11	20	12	20	14.5	25.5	16	14.5	15	28	19
ENSG00000097021.21_13	55	55	47	47	44	45	49	49	45	43	49	49
ENSG00000097033.15_8	23	32	41	30	60	23	22.5	23.5	17	22.5	24	24
ENSG00000097046.13_10	48	44.5	36.5	36.5	36	24.5	32	27	28	21	23	23
ENSG00000099194.6_6	37	40.5	38	30	27	23	45	43	42	42	39	39
ENSG00000099219.15_9	59	26.5	53	42			38	18	40	39	24	24
ENSG00000099246.18_9	27	24	31	32	24.5	22	30	27.5	40	30	37	30
ENSG00000099290.17_10	28	28	32.5	19	21	22	23	17	42.5	19	19	17
ENSG00000099308.13_12	46	45.5	39.5	33	20	22	21	22	20	19.5	20	20
ENSG00000099326.9_10	30	30			46.5	50			40	44	30	23
ENSG00000099337.5_6	30	30	21.5	22	21	19.5	22	23	44	46	25	23
ENSG00000099341.13_13	38	32	32	25	29	25	36	25	36.5	28	35	27
ENSG00000099385.12_14	36.5	53	21	82	32	33	13	38	42.5	19.5	32	20
ENSG00000099622.14_12	47.5	34	43	35.5	45.5	36	41.5	24	31.5	35	46.5	26
ENSG00000099725.14_7	25	20	21.5	16.5	20	58.5	18	19.5	17	26	23	25.5
ENSG00000099783.12_14	36	19.5	31	20	22	15	20	16	18	16	26	16
ENSG00000099785.11_12	41	31	29.5	19	40	47	47	46	45	45	38	38
ENSG00000099797.15_8	43	25	44	22	40	31.5	42	23	41	22	42	20
ENSG00000099810.21_11	38	37	23.5	33	41	25	26.5	28	24.5	28	23	24.5
ENSG00000099899.16_14	50	62	63.5	32	19.5	33	35	24	49	20	59	48
ENSG00000099901.17_15	48	50.5	46	32	25	22	48	25	36	28	39	29
ENSG00000099917.17_14	18	16	21.5	21	20	31	31	16	20	20	59	30
ENSG00000099940.12_7	22.5	22.5	40	36	23	23.5	21.5	21.5	60	60	25	24.5
ENSG00000099942.13_6	38	26	33	29	39	39	25.5	22	26	25	40.5	24.5
ENSG00000099956.20_14	46	44.5	24	32.5	22.5	19.5	21	16	20	20	22	21
ENSG00000099958.15_11	46	49.5	24	34	22.5	27	21	28.5	20	45	22	38
ENSG00000099968.18_10	21	26	15	16	17	22	21	20	17.5	16.5	17	17
ENSG00000099995.19_14	33	25	43	35	47	38	25	22	23	21	21.5	21
ENSG00000100003.18_8	29.5	37	19.5	28	17	36.5	21.5	33	41	37	40.5	34.5
ENSG00000100028.12_7	40.5	40	37	42	26	39	31.5	35	21	34	22	34
ENSG00000100029.18_14	40.5	36.5	20	21	23	21.5	22	19	21	20	22.5	21
ENSG00000100031.19_9	46	46.5	38	36.5	45.5	42	38.5	38	47	47	51	45
ENSG00000100038.20_12	23	23	21	21	28.5	31	21	21	43	46	21	21
ENSG00000100056.12_11	37	37	21	20.5	20	20	24	23	18	18	34	32.5
ENSG00000100060.18_11	34.5	33.5	36	34	27	26	42	31.5	32	25	25	24
ENSG00000100077.16_12	33	20	46	42	20	22	29	32	22	30.5	32	31
ENSG00000100083.19_8	19	21	27	18	41	19	47	66.5	34.5	29	25	20.5
ENSG00000100099.22_14	34	31.5	40	40	30	35	41	37.5	38	37.5	40	40
ENSG00000100105.18_9	37	26	18	52	61	39	39	43.5	24	32	38.5	37
ENSG00000100109.17_9	39	28	42	37.5	22	20	19	29	34	26	50.5	24
ENSG00000100124.15_9	23	14	35.5	46	31	22.5	40	21.5	44.5	43	49	53.5
ENSG00000100129.18_12	45	38	21	37	42	33	26	29	41	28	46	27
ENSG00000100138.15_14	41	42	38	34	36	32	38	32.5	33	35	36	33
ENSG00000100147.14_5	52	26	51	24	54	53.5	24	20	48	52	22	25.5
ENSG00000100196.11_6	34	19	32.5	20	29	18.5	42	16	47	18	42	22
ENSG00000100206.11_9	16.5	26	18	18	18	29	20	19.5	26	20	23	20.5
ENSG00000100209.11_6	24	21.5			14	16	23	20	18	18.5	19	19
ENSG00000100221.11_8	36	14	49	40	23	21.5	27.5	23	26.5	21	42	20.5
ENSG00000100226.16_9	60	63	40	39	51.5	75.5	22	24	54	20	47	27
ENSG00000100227.19_13	28	31	24.5	26.5	23	23	23	23	22	24	28	30.5
ENSG00000100234.12_5	45	20
ENSG00000100243.22_13	45.5	23	38	15	48	22	40.5	18	23	22	31	23
ENSG00000100266.19_10	22.5	22	18	18	16	16	18	18.5	20	18.5	18	18
ENSG00000100280.17_14	27	26	22	23	31.5	23	20	20	19	19	13	13
ENSG00000100281.14_7	20	15.5	20	15	25.5	22.5	30	14	20	10	22	18
ENSG00000100285.10_6	16.5	16	32	18	20	18	18	15			21	21
ENSG00000100296.14_9	40.5	37.5	37	43	27	35	25	24	30	30	25.5	28.5
ENSG00000100297.16_9	43	42	22	45.5	56	46	30	36	53	39	46.5	41
ENSG00000100298.16_10	34	33	31.5	31	23	23	33	33	40.5	40.5	30	30
ENSG00000100319.13_8	22	20.5	25	25.5	22	21.5	37.5	46	52	52	49	49.5
ENSG00000100321.15_12	37	39	47	41	29	29	22	34	31	36.5	52	37
ENSG00000100325.15_13	45.5	46	48	35	42	22	40	33.5	22.5	21.5	33	28
ENSG00000100330.16_10	25.5	29	20	26	20.5	20.5	18.5	17	27	34	21	22.5
ENSG00000100335.15_10	24	19	37	16	41	22	35	16.5	51	16	36.5	16
ENSG00000100336.18_12	21	33.5	27	35	25.5	33	22	24	22	22	20.5	22
ENSG00000100342.22_12	38	29.5	37	38	40.5	32	27	27	36	26	19	19
ENSG00000100345.23_9	28.5	27.5	27	20.5	32	25.5	46	17	23	18	33	17
ENSG00000100348.10_8	47	44	50	46	47	44	31.5	28	38	33.5	37.5	32
ENSG00000100350.16_10	15	22	31.5	23	20	19	21	21	23.5	23.5	20	18
ENSG00000100351.17_7	18	18	43.5	49.5	38	40	20	19	23	27	27.5	30
ENSG00000100364.19_15	56	52	55	26	37	51	46	71	35	21.5	55	60
ENSG00000100368.15_12	41	15	46	32	25	38	34.5	15	33	17	26	16.5
ENSG00000100372.15_10	16	23	32	36	17	37	29.5	20	20	20	35	24
ENSG00000100376.12_6	24	17.5	32	37.5	38	36	32	33	23.5	22.5	25.5	20
ENSG00000100380.15_10	22	20	22	21	20	19	21	20	24	21.5	23	21
ENSG00000100393.15_14	19	19	22	20	27	20.5	18	5.5			21	12
ENSG00000100395.15_7	41	31	37	32	35.5	23	23.5	20	40.5	21	22	20
ENSG00000100401.21_9	48	19	32.5	18	56	22	47.5	21.5	43	43	49	40
ENSG00000100403.12_6	49	49	59	59	52	52	52	52	33	33	52	52
ENSG00000100412.17_11	32	37	28	40	37	33	23	42	22	42	27	45
ENSG00000100413.17_8	32.5	33	28	25.5	37	35.5	23	27.5	22	24.5	27	25.5
ENSG00000100416.15_12	20.5	38	18	40.5	17.5	19.5	34	24	23.5	19	30.5	19.5
ENSG00000100418.8_8	48	43.5	27	46	43.5	45	36	36.5	25.5	44.5	62	37
ENSG00000100426.7_7	60	17	19	21	19	11	17	15	18	20	17	17
ENSG00000100427.16_8	43	25	52	48	39	19			39	29	21	27
ENSG00000100442.11_9	37	35	36	35	36	32	46	42	36	27	46	42
ENSG00000100448.4_8	24.5	24.5	21	21	37.5	37.5	34	34	23	23	37	37
ENSG00000100461.18_11	43.5	22	32	24.5	38	30	46	22	27	20	42	17
ENSG00000100473.18_9	32	19.5	29.5	33	22	15	26	18.5	39.5	20.5	22	12
ENSG00000100478.16_15	24.5	22.5	23	22	22.5	21.5	21	48	22.5	16	22.5	21
ENSG00000100479.14_10	23	22	30	26.5	22	22	27	26	21	21	25	22
ENSG00000100483.14_9	50	50	20	19.5	30.5	33	41.5	38	21.5	21.5	51	47
ENSG00000100485.12_8	16	13			14	14	30	27	12	14.5	17.5	17
ENSG00000100504.17_8	41	31	33	30	30	30	38	26	45.5	23	41.5	26.5
ENSG00000100519.12_16	43.5	32	27.5	35			45	29	20.5	27	16	35
ENSG00000100522.10_10	22	33.5	34	33	33	30.5	34.5	23	40.5	32	33.5	32
ENSG00000100528.12_9	28	24	22	30	24.5	22	21	22	24	22	21	22
ENSG00000100532.13_9	24	22	39	32	18	30	15	20	24	23	30.5	21
ENSG00000100554.12_12	21	20	39.5	21	27.5	20	27	20	22	20	20	20
ENSG00000100558.9_9	22	21	47	49	27	27	40	26	36.5	24.5	29	26
ENSG00000100564.9_14	34.5	32	44	35.5	23	19	23	21.5	18.5	20	17.5	18.5
ENSG00000100568.11_11	38	23.5	38	23	38	22	43	22	38	25	40	25
ENSG00000100575.14_8	21.5	33	43	32.5	21	29.5	28	41	39	38.5	39	38
ENSG00000100577.19_9	42	38	48	23	31	28	35	28	21	21	53	43.5
ENSG00000100578.18_18	16	18	14.5	33	13.5	20	15	26.5	23	20	16.5	25
ENSG00000100580.8_8	36	16	33	36	26	37	24	18	37.5	38.5	21.5	25
ENSG00000100592.16_10	16	13			21	17	17.5	16	18	17	17.5	15
ENSG00000100596.8_9	37.5	27	20	23	19	20	38	19	22	27	22.5	21
ENSG00000100601.10_9	38.5	37	28	28	29.5	14.5	49	41	15	14.5	27	29
ENSG00000100603.14_7	30	16	31	20.5	26	16	23	16	23	14.5	22	16
ENSG00000100612.14_10	22	21	17	18	19	18.5	25	23	27.5	22	30	23
ENSG00000100629.17_13	18	21	21	21	17	18	17	19.5	18	19	15.5	18
ENSG00000100644.17_15	46.5	20.5	40	36.5	39	21	38.5	22	29.5	25	28	21
ENSG00000100647.8_6	35.5	25.5	33	26.5	28	16.5	21	18	21	20.5	21.5	23
ENSG00000100650.16_7	52	42	46	41	53	43	49	41	54	44.5	48	41
ENSG00000100664.11_8	48	24	32	24.5	54.5	27	16	34	16	41	14	27
ENSG00000100697.17_13	23	38
ENSG00000100714.18_15	24	22	27	24	23	21	22	21	23	22	25	22
ENSG00000100722.20_16	29	22	14.5	20.5	12	22	19	21.5	23.5	19	46	29
ENSG00000100744.15_9	22	22	21	23	25	25	30	22.5	23	23.5	27	27
ENSG00000100749.9_13	29	25	30.5	28	26.5	22	24	21	32	22	25	20
ENSG00000100796.18_11	15	15			21	20.5	15	16	25	14	16.5	16
ENSG00000100802.15_9	43	43	36	36	20.5	20.5	24.5	24.5	21	21	16	15
ENSG00000100804.19_9	27.5	28	22	30	46	25	51	20	28	20	26	21
ENSG00000100811.15_13	43	34	40	20	38	36.5	41.5	29	21	21.5	29.5	23
ENSG00000100813.15_14	16	37	15	43	15	30	14	35	15	41.5	15	35
ENSG00000100815.12_17	12	14	14	16.5	12.5	14	11	11	10	13	11.5	13
ENSG00000100852.14_11	15	16					29	37	17	18	27	27
ENSG00000100883.13_9	23	50.5	24	37.5	22	40	25.5	47	23	26	27	39
ENSG00000100888.15_17	20	19.5	19	19	16	16	15.5	15.5	15	15	15	15
ENSG00000100890.16_11	30	21.5	23	22.5	21.5	17	23	21	23	17	22.5	19
ENSG00000100897.18_10	57.5	48	20.5	38	25	44	22	44	20.5	40	20	48
ENSG00000100926.15_12	19	47			13	35	49	35.5	34.5	41.5	24	38.5
ENSG00000100934.15_11	39	28.5	38	30	39	20	50.5	27	42.5	25	48	26
ENSG00000100941.9_6	39	16	32	17	30.5	15	32	16	34	16	40	16
ENSG00000100949.15_8	35	35	49	41	43	39.5	28	29	30	27.5	25	25
ENSG00000100982.12_7	21	25	36	46	19	29	20	20	19	21	21	26
ENSG00000100991.12_14	39	54.5	49	48	27	25.5	25	21	34	23.5	20	19
ENSG00000100994.12_8	48	48	36	36	50.5	49	39	44	44	41	40.5	39
ENSG00000100997.20_15	52	25.5
ENSG00000101000.6_12	71.5	71.5			24	24	23	23	23	23	42.5	42.5
ENSG00000101003.12_10	31	28	25	25	29	28	23	23.5	24.5	24.5	28	32
ENSG00000101019.22_11	41	39	36	33	40.5	40	25	25	23	21	22	26
ENSG00000101040.20_13	36.5	22	35	22	29	20	45	20	27	20	36	20
ENSG00000101057.16_6	47	45	47	43	47.5	46	37.5	30	22	38.5	47	53.5
ENSG00000101079.21_14	38.5	37	26	24	41	41	41	37.5	23	20.5	40	25
ENSG00000101084.19_9	33	36	20	21	20.5	25	21	21	20	20	19	37
ENSG00000101096.20_10	21	21	23	23	18	16	35	16	20	19	37	22
ENSG00000101109.13_8	31	18	43.5	36	18	18	21.5	21	14	12	23.5	23
ENSG00000101126.18_12	46.5	26	32.5	48	47.5	21					31.5	45.5
ENSG00000101132.10_6	38.5	38	40	36	41.5	39	34	37	30.5	35	36.5	33
ENSG00000101138.12_8	39.5	26	21.5	30	35	28	22	27.5	25	23	45	34
ENSG00000101146.13_7	36	35.5	49	37	18.5	38.5	18	41	25	41	44	38
ENSG00000101152.12_7	38	42									16	16.5
ENSG00000101161.8_7	41.5	22	31	20.5	43.5	20	41	20	27.5	19	39.5	20
ENSG00000101162.4_6	33	33	23	23	17	17	22	22	22	22	23	23
ENSG00000101166.16_8	45	37	38	35	33	33	38	38	30.5	31	34.5	34
ENSG00000101181.18_9	24.5	24	24.5	27	23	22			39	33.5	27	34.5
ENSG00000101182.15_9	39	39	40	38.5	37	36	37	36	35	34	37	34
ENSG00000101187.16_8	57	56	57	47	58	53	58	59	49	49	23	25
ENSG00000101190.13_11	17	35			26.5	47	24.5	48	36.5	36	22	68
ENSG00000101193.8_6	30	37	42.5	37	27	22	36.5	26.5	43	43	47.5	37
ENSG00000101224.18_11	34	28.5	36	23	36.5	40	34	18	23	25	33	20
ENSG00000101236.17_8	46.5	20	23	12	21	16.5			12	19	14	17
ENSG00000101246.20_9	54	54	45	45	27	27	56	56	49	49	26	26
ENSG00000101247.18_8	21.5	22	44	44	29	25	41	38.5	37	32.5	39	37
ENSG00000101265.16_8	20	44.5	29	27.5	40	20	22	17	17	20	37.5	22.5
ENSG00000101266.19_13	32	29	32	29	22	21.5	20	21	23	24	25	25
ENSG00000101290.14_9	35	38	43	43.5	42	41	41.5	38	42	42	26	37
ENSG00000101310.17_15	30	29	24.5	25	22	22.5	21	22	24.5	24	23	23
ENSG00000101337.16_11	35	35	39	36	28	38	19	20	20	19	21	21
ENSG00000101346.15_8	57.5	47	44	55	20.5	48	36	53	38.5	54	50	57
ENSG00000101347.11_15	26	23	44	47	34.5	20	20	29	43	35	25	24.5
ENSG00000101353.16_13	17	19	21	20.5	14.5	19	31.5	29	20.5	20	32	19.5
ENSG00000101361.17_8	34	35	33	37	28.5	29.5	22	29.5	21	21	21	21
ENSG00000101367.9_6	38.5	35	40.5	38	38	32	37	34.5	37	33	37	34
ENSG00000101407.13_8	22	23	42.5	42	21	19	24	22.5	22	21	27	27
ENSG00000101413.12_6	30	31	40.5	21.5	17	15	37.5	33	29.5	22.5	32.5	33.5
ENSG00000101417.12_8	27.5	32.5	38	29.5			49	30.5	22.5	25	37.5	35
ENSG00000101447.15_10	16	26	19	16			16	18	19	19	20	20
ENSG00000101452.15_8	20	17	24	23	22.5	20	18	18	19	17	21	20
ENSG00000101544.9_7	39.5	37	45	22	47	33	58	58	40	17	38	38
ENSG00000101546.13_7	54	44	20	20	21	21	35	18	48.5	21	47	25
ENSG00000101557.15_7	21	16	21	33	20	21	36	36	21	22.5	26	26
ENSG00000101558.14_13	22	27	37	32	26	29	20	24	37	27.5	22	29
ENSG00000101574.15_9	48	47	19	18.5	29.5	31	40	40	21	21	27	27
ENSG00000101577.11_12	18.5	15	13	16.5	14	14	13	13	17	17	16	18
ENSG00000101608.13_11	29	30	29	29	25	23	22	22	23	23	23	22
ENSG00000101624.11_9	42	39.5	31	20	21.5	21	20	27	24	24.5	18	20
ENSG00000101639.19_12	20	18	38	21.5	22.5	21	17.5	15	16	15.5	38.5	17.5
ENSG00000101654.18_8	17	17	20	20	18	18	19.5	19.5	15	15	18.5	18.5
ENSG00000101695.9_7	38	21.5	27	35	20	18	42	24.5	33.5	26	36	36
ENSG00000101745.17_10	14	12	12	10	12	13	19	19	10	14	14.5	11
ENSG00000101751.11_14	23	23	22	22							19	20
ENSG00000101773.19_11	18	18.5	17	14	21	20	32	19	15	15	19.5	19.5
ENSG00000101782.15_9	30	23	33	22	23	21	25	19	26	20	27	19
ENSG00000101811.15_10	18	29	20	20			15	19	18	22	31.5	21.5
ENSG00000101844.18_7	20	26	26.5	30	43.5	32.5	23.5	25	20	24	32	19
ENSG00000101868.13_11	34	22	32.5	16	16	13	26	22	27	24	28.5	22
ENSG00000101882.10_10	33	20	29.5	20.5	32	22	28	24	32.5	18	30	18
ENSG00000101901.13_10	39	21	12	22	6.5	19	15	20			13.5	19
ENSG00000101935.13_14	25	16	20	18	21.5	20	22.5	1	19.5	15	19	14
ENSG00000101940.18_6	43	43	36	36	27	27	20	20	41	41	29.5	29.5
ENSG00000101945.17_5	33.5	48	24.5	30	25	30	23.5	24	21	31.5	30	35
ENSG00000101966.14_7	26	30			33	18	17	16	20	18	23.5	20
ENSG00000101972.20_7	16	16	21	21	17.5	17	17	17	17	16	17	16
ENSG00000102081.16_12	20	23	38	50.5	28	24	29	29	20.5	21	14	19
ENSG00000102098.19_10	22	22	22	19.5	22	17	21	18.5	22	22	29	21.5
ENSG00000102100.16_15	36.5	25	39	34.5	27	55.5	39	45.5	43	33	41	33.5
ENSG00000102103.18_11	45	43.5	39	42	32	33	31.5	31	25.5	25.5	28	28
ENSG00000102144.15_9	40	27	33	26	35	22	23	23	21.5	24	36	25
ENSG00000102178.13_9	37	32	39	36	43	37	30	30	35	37	33	28
ENSG00000102181.21_14	46	23	40.5	29	34.5	46	30.5	19	33.5	28	23	20
ENSG00000102226.10_10	22.5	23	39	37.5	43	35	29.5	22	22	23	22	23
ENSG00000102230.14_12	43	42	22	31	33.5	39	20	43	37	22.5	42.5	24.5
ENSG00000102241.12_7	17	17	18.5	16	19	17	20	16.5	14	14.5	16	15
ENSG00000102309.15_10	35	35.5	37	32	31	30	36	24	36	26.5	36	31
ENSG00000102317.18_6	29	31	18	31	40	25	33.5	31.5	40	33	38	32
ENSG00000102362.16_7	48	18	37.5	21.5	38	18	28.5	20.5	24.5	18	38	20
ENSG00000102384.14_10	22	21	24.5	24.5	21	18.5	19	20	19.5	19	20	20
ENSG00000102390.11_7	33	26	44	41	37.5	24	36.5	33.5	23	23	23	22
ENSG00000102401.20_8	24.5	22.5	23	19	38	22	36.5	35.5	43.5	33	24	20.5
ENSG00000102409.10_6	20	21	53	36	54	37	17	17	27.5	17	23.5	17
ENSG00000102471.16_13	33	25	33	22			23	20.5	17	21	23	22
ENSG00000102524.12_9	30	30	36	41.5	52	53	49	49	57.5	19	24	24
ENSG00000102531.16_12	17	17	44	20	32.5	13	38	27	23.5	27	29.5	36
ENSG00000102543.14_6	32	36	67	32			34	31.5	24.5	32	33	30
ENSG00000102572.15_13	35	18	27	25.5	21	32	20	16	15	15	31	16
ENSG00000102580.15_7	32	30	33.5	33.5	36	36	31	31	43	41	34	34.5
ENSG00000102595.21_10	20.5	36.5	17	20	10	16	17	23.5	20.5	20
ENSG00000102606.20_10	29.5	29.5	24	24	23	23	20	20	20	20
ENSG00000102699.6_9	34	32	35	28.5	40	36	31.5	28.5	27	23	45	40
ENSG00000102710.21_15	28	18	28	24	29	22	35	19	32.5	19	29	16.5
ENSG00000102738.8_8	23	23	23.5	23	19	18	21	20	22	22	20	20
ENSG00000102753.10_9	26	26	48	38	31	31	20	20	24	18	24	28
ENSG00000102786.15_12	14	18			25.5	15	19	14.5	26	20.5	36	16.5
ENSG00000102805.16_12	33.5	39	33.5	36.5	46	32.5	47	41	43.5	23
ENSG00000102897.10_7	17	17.5	18	19	20	19.5	17	17	17	17
ENSG00000102898.13_8	60	55.5	42.5	42.5	61.5	61.5	16	15	82.5	81
ENSG00000102901.13_9	52	43	22	36	48	37	22	43	18	46
ENSG00000102910.14_7	32	32	32	32	27	25.5	23	22.5	30	19
ENSG00000102967.12_13	48	25	42.5	45	51	19.5	43	25	44	21
ENSG00000102974.16_13	19.5	15	42	38	41	52	21	21.5	21	22
ENSG00000102978.13_7	30	28	33.5	31	21	26	31	25	46	27
ENSG00000103018.18_13	30	42	24	38	46	37	23	38	45	45
ENSG00000103035.11_6	36	24	35	26.5	30	24	36.5	23	24.5	21
ENSG00000103042.9_9	47	50.5	34	21	42	42	66	66	46	43	53	18.5
ENSG00000103043.15_11	22	24	43	56	19.5	19			14	12	15	18.5
ENSG00000103051.21_16	45	45	45	45	43	42	35	35	45.5	46	42	42
ENSG00000103061.13_10	31	27	50.5	50.5	47	46	54.5	50	38.5	24	27	23
ENSG00000103064.15_12	25	31	50.5	27	45	49	37	56.5	23	48	23	24.5
ENSG00000103091.15_9	26	26	26	26	20	20	26	36	12	12	27	41
ENSG00000103111.15_9	46	51	41.5	34	29	32	49	20	19.5	20	18	26
ENSG00000103121.9_8	28	31	35.5	35	34	34	33	31	26	28	35	35
ENSG00000103126.15_11	57	19	56	25	38	34
ENSG00000103145.11_8	27.5	36	19	23	18	39	26.5	40	19	40	24.5	46
ENSG00000103148.17_11	19	21	15	19	17	22	13	16.5	14	25.5	15	19
ENSG00000103168.17_18	39	40.5	36	33	31	25	60.5	45.5
ENSG00000103194.16_11	40	40	32.5	33	36	36	24	24.5	29	29	32	32
ENSG00000103202.13_13	42	47	45.5	47	31.5	38	46	46.5	36	41	49	50
ENSG00000103227.19_11	19	18	29	22	45	45	13	13	60	45	26	25
ENSG00000103245.14_11	19.5	20	35	36	22.5	22			22.5	16.5	21	18.5
ENSG00000103248.19_16	36	24.5	47	31.5	50	29	38	26	16	18	81	46
ENSG00000103342.13_12	38	32	40	33	41	22	30	20	40	35	49	31.5
ENSG00000103343.13_7	17	18.5									20	20
ENSG00000103351.13_14	19.5	19	28.5	31.5	17	17	23	21	20	18.5	36	36
ENSG00000103353.16_8	41	18	39	49	47	33	38	42.5	44.5	21	40	32
ENSG00000103356.18_8	41	34			47.5	29	20	23.5	19	22	24.5	32
ENSG00000103363.16_8	44	45	45.5	43	46	42	50	44	43	43	38	44
ENSG00000103365.15_13	37	44.5	54	34.5	48	31.5	41	44	44	35	44	25
ENSG00000103381.12_8	23.5	36	21	38.5	25	35	23	21	24	22	16.5	25
ENSG00000103415.12_8	46	27.5	48.5	31	21	19	45	22	45	23	35.5	21
ENSG00000103423.14_7	29	29	16	16	18	18	18	18	18	18	20	20
ENSG00000103429.11_6	22	29	49	27.5	41	23.5	26	22	52	36	27	22
ENSG00000103472.10_7	15	15	32	24	14	14	18.5	17	22.5	18	22	22
ENSG00000103479.17_9	31	26	21	21	35	37	20.5	20	21	20	21.5	20
ENSG00000103485.19_9	34.5	17			39	17.5	58	15	20	41.5
ENSG00000103489.12_9	40.5	28.5			34	11					36	15.5
ENSG00000103496.15_8	45	45	41	49	44	44	49	47.5	34	31.5	34	33
ENSG00000103510.20_9	56	42.5	32	18	39	19.5	52	45	48	45	35.5	35
ENSG00000103540.17_14	18.5	18	19	20	13	13	16	15	18	16	12.5	14.5
ENSG00000103544.17_14	31	29.5	32	30	30	28.5	33.5	33	34	30	43	43
ENSG00000103550.14_12	19	18	17.5	17	16	16	19	17	15	15	18	15
ENSG00000103591.13_12	39	21			39	33	43.5	26.5			38	22
ENSG00000103642.12_7	17	17	36	25.5	18	14	43.5	45.5	30	32	19	18.5
ENSG00000103653.17_6	50.5	16	36.5	37	31	20	37	21	19.5	17	29	23
ENSG00000103657.14_12	24.5	15.5	38	20	31.5	15	23.5	14	28	15	26	15
ENSG00000103671.10_8	21	18	20.5	20	20	16	17.5	13	19.5	16	21	17
ENSG00000103707.10_9	29	23	40	29.5	44	45.5	41	34.5	28.5	25	31	35
ENSG00000103740.10_9	39.5	38	39	35	21	25.5	22	25	32	25	36	33.5
ENSG00000103769.10_8	36	34	38	37	31	28	34	32	34.5	30	36	33
ENSG00000103932.12_11	37	34	20	19.5	28	25	26.5	26.5	21	18.5	30	22
ENSG00000103942.13_12	35	35	13	14	14	31
ENSG00000103994.18_15	25	25	23	23	23.5	21	20	19	24.5	16.5	27	20
ENSG00000104043.15_8	38	18	31	24	34	20.5	43	28	40.5	26	42	30
ENSG00000104047.15_7	20	39	20.5	32	21	31	27	35.5	22	35	33	33
ENSG00000104064.18_10	39	30	30.5	24	24	23	21	21	43.5	26.5	27	28
ENSG00000104129.10_8	39	35	41.5	41.5	38	38	41	41	40.5	40	41	41
ENSG00000104131.13_7	29.5	23.5	22	22	22	21	23	27	21	23	33	25
ENSG00000104164.12_8	24	23.5	21.5	21	20	19	31.5	23	27	24.5	32.5	24.5
ENSG00000104218.16_16	18	17	16	16	13	14	18	16.5	17	17	18	16
ENSG00000104231.11_14	25	42.5	22	23	29	18	35	22.5	33	45.5	20	16.5
ENSG00000104290.11_9	21.5	23	29	32.5	25	25	36	39	48	48	44	42.5
ENSG00000104299.15_9	34.5	34.5	38	34.5	40	39	39	29.5	27.5	26.5	34	31.5
ENSG00000104312.8_6	48.5	22	76	29.5	36	52	29	23	26	26	18.5	20.5
ENSG00000104320.15_12	23	18	21	18	20	19	18	19	18	19	20.5	18
ENSG00000104324.16_9	24	26	45	36	23	21	34.5	35	40	43.5	32	28
ENSG00000104325.7_14	23	18	41	18	34	19	23	20	21	19	18	19
ENSG00000104327.7_9	24	30	23.5	25	29	20	18	22	19	22	18	22.5
ENSG00000104341.17_12	27	27	26	23.5	29.5	29.5	20	18			19	20
ENSG00000104343.21_15	54	30	48	28	40.5	38	22	20	25	26	42	21
ENSG00000104356.11_7	21	16.5	24	24	29.5	23.5	18	18	18	16	19	17
ENSG00000104365.16_10	20.5	20.5	37	37	12.5	12.5	19	19.5	18	17.5	18	18
ENSG00000104375.17_11	22	18	21.5	21	20	21	20	18	24	22	20	20
ENSG00000104381.14_13	13.5	10	20	19			21.5	20	44	36.5	22	25
ENSG00000104388.15_9	31	28	29.5	28	25.5	20	18.5	18	38	26	27	25
ENSG00000104408.11_10	31	31	33	33	28	28	29	29	28	28	30	30
ENSG00000104412.8_7	40	27	47	25	46	24	32.5	22	55	21	20	21
ENSG00000104432.14_13	31.5	25	46	46	26	23	47	47	28	28	22	20
ENSG00000104442.10_12	20	21	24	25	23	23	22	22	17	17	21	20.5
ENSG00000104472.10_7	39	39	40.5	32	28.5	27	47	46	34	32	47	50
ENSG00000104497.15_13	20.5	36	39	39	25	25	18	18	18	18	16	16
ENSG00000104517.13_15	33.5	26							21	12
ENSG00000104518.11_11	41	18	26.5	22	18	16	18	22	16.5	14	17	15
ENSG00000104549.12_6	33	29	45	27	44.5	36	29	22	35.5	25.5	33	22
ENSG00000104613.12_11	27	18	23	23	21	21	19.5	18	24	22.5	20	20
ENSG00000104626.15_6	30	20	30	20	35.5	28	39	19	21	22	39.5	21.5
ENSG00000104643.10_6	33	36			40	45
ENSG00000104660.19_8	30	27	28	32	45.5	25	31.5	26	20.5	26	22	25
ENSG00000104671.8_7	37	35	38	36	34.5	33	33	29.5	38	36	26.5	30
ENSG00000104679.12_17	30.5	30.5	37	37	32	32	32	32	27	27	40	40
ENSG00000104687.14_14	48	42.5	49	42	50	37	51	18.5	51	34	51	43
ENSG00000104714.14_10	15	14	16	16	17	17	17	17	16	16	18	18
ENSG00000104731.14_10	29	20	26.5	22.5	22	28	18	15	19	16.5	17	16.5
ENSG00000104738.19_15	36	17.5	35	16	36.5	17.5	37	18	27	18.5	32	15
ENSG00000104763.20_19	26	33	30	34	22	26	28	30	29	32.5	28	32
ENSG00000104765.16_7	28.5	21	33	21	24	20.5	28	20	29	21	25	20
ENSG00000104774.13_15	45	37.5	22.5	22	41	38.5	21.5	20	22	21.5	20.5	18
ENSG00000104783.15_12	40	20.5	29.5	55	45	45	30	12	46	42	45	26
ENSG00000104805.17_12	45	44	49.5	49.5	45	44.5	47	43	50	45	50	45
ENSG00000104824.18_16	45	46.5	53	50	43	20	48.5	33	53.5	51.5	45	25
ENSG00000104852.15_12	18.5	17	16	16	20	17	15	15	15	15	15	15
ENSG00000104853.16_13	54.5	51	18	18	21	30	27.5	27.5	31	23	31	30
ENSG00000104859.15_8	24	20.5	21	16	22	21.5	49.5	15	53	25	21	18.5
ENSG00000104872.11_12	44	26	43	43	31	24	28	18	28.5	22	34.5	32
ENSG00000104886.12_8	33	56	21	34	24	56	41	27	29.5	22.5	44	44
ENSG00000104889.7_8	46	37.5	30.5	28	39	37	24.5	25	34	35	46	43
ENSG00000104904.12_14	26	24	24	25	22	23	43	35	39	36	40	35
ENSG00000104957.14_9	21	20	31	30	34	20	55	24	51	17.5	31	18.5
ENSG00000104964.15_12	57	48	20	25	44	46	21.5	43	46	51	37.5	44.5
ENSG00000104969.11_10	26	20	26	31	29	30	39	32	27	27	24	23
ENSG00000104973.19_10	35.5	32	39	49	24.5	19	22	17	25	21	28	21
ENSG00000104980.8_9	23.5	22.5	20	16	22	21	28	27	42	22	30	22
ENSG00000104998.4_6	54.5	24	41	30			18	14	53	72.5	44	16
ENSG00000105053.11_15	42	37	41.5	41	46.5	44	44.5	39.5	32	30	45	41
ENSG00000105063.19_11	34	32	18	18	47	47.5	27	20			27	23
ENSG00000105127.10_10	32.5	32.5	17	18	50	23	42.5	22	18.5	18	57.5	22
ENSG00000105171.10_9	28	27.5	31	28	19	20	22	23	21	21	25.5	28
ENSG00000105173.14_13	21	16	40	25.5	23	21	36	32	54	54	48	41.5
ENSG00000105176.18_13	19	21	30	18	19	15	29	24	20	20	40	15.5
ENSG00000105186.16_10	23.5	21.5	23	22.5	23	22	41	25	21	21	24	22
ENSG00000105193.9_9	40	40	39	39	36	36	35	37	38	38	32	38
ENSG00000105197.11_15	35	32	34	35					28	36
ENSG00000105202.9_14	33	31	36	35					35	32
ENSG00000105220.17_16	47	45	48	48					38	50
ENSG00000105221.18_16	45	37	29	25
ENSG00000105229.7_6	38	38							55.5	58
ENSG00000105248.16_7	20	20	20.5	18					19	19
ENSG00000105254.12_13	24	20	23	28					21.5	23
ENSG00000105321.14_10	21.5	25	71	71					17	17
ENSG00000105323.18_12	25	26	24	24					35	35
ENSG00000105329.11_12	24	41	24	20					35	15
ENSG00000105355.9_14	31	29	25	30					22	21
ENSG00000105371.10_9	37.5	37.5	40	40					36	36
ENSG00000105372.8_9	30.5	35	57	34					20	31
ENSG00000105607.13_9	44	42	30	30	28.5	36	36	43	13.5	32	17	43
ENSG00000105610.6_8	38	34	41	38	41	39	36	44	31	24.5	24.5	23
ENSG00000105617.4_8	19	19	18	12	24.5	9	37	12.5	24	16.5	24.5	15
ENSG00000105618.14_11	26.5	20	24	12			29	21	29	43	25.5	48.5
ENSG00000105656.13_9	28	23			56	52.5					33.5	19
ENSG00000105668.8_7	36.5	20	25	20	19	21	20	33	17	22	45.5	40
ENSG00000105671.12_7	23	22	22	22	41	29	22.5	22	34	23.5	23	22.5
ENSG00000105676.14_13	46	53	33	25.5	31	34	34	35	24.5	24.5	42	43
ENSG00000105701.16_15	33	26	30	21	32.5	26	20	20	26.5	20	23	18
ENSG00000105708.9_8	18.5	22	18	19.5	14	14	20	18.5	18	18	21	20.5
ENSG00000105726.17_8	22	22			22	14					33	16
ENSG00000105750.15_14	21	21.5	18	19	20	20	17.5	18	19	17	16.5	21
ENSG00000105778.20_11	36.5	36.5	53	54	19.5	26.5	18.5	19	19	19.5	18.5	20
ENSG00000105793.16_12	38	38	32.5	32.5	21	21	19	19	20	20	21.5	22
ENSG00000105810.10_7	25	13	21.5	13							31	12
ENSG00000105819.15_8	18	22.5	21.5	23	15	17	18.5	19	27.5	23	19	36
ENSG00000105821.15_10	19.5	18.5	21	22	16	16	18	18	31.5	25	20	20
ENSG00000105829.13_9	27	27.5	27.5	27.5	21	21	21	32	18	28	24	24.5
ENSG00000105835.13_12	50.5	20	23	24	17	22.5	37	22	17	20	49	19.5
ENSG00000105849.6_9	36.5	34.5	38.5	31	44	43	47	38	38	32.5	28	26
ENSG00000105851.11_7	52	52	50	50	37	37	47	47	52	52	45	45
ENSG00000105854.13_11	20	20	19	18.5	18	18	20	19	21	21	21	22
ENSG00000105856.14_11	34.5	35	25	30.5	22	20	21	26	27	34	24	27
ENSG00000105865.11_7	22	27	23	21	18.5	19	34	19	32.5	21	18	20
ENSG00000105879.13_12	32	28	33	31	36	27	33	26	31.5	25	28	26
ENSG00000105887.11_9	29	20	31	21	21	19	25.5	20	22.5	20	39	18
ENSG00000105939.14_13	47.5	38	46	28	51.5	43	53.5	48	54	42	49.5	34
ENSG00000105953.16_10	33.5	38	33	40.5	23	27	20	23	21	22.5	21	21
ENSG00000105968.19_8	26	19	42	20	33.5	19	35	18	35.5	18	33	19
ENSG00000105993.15_11	29.5	27	34.5	25	38	24	22	23	37	30	34	31.5
ENSG00000106009.16_8	39	39	37.5	37.5	40	40	29	29	19	19
ENSG00000106049.9_8	37	20.5	42	42	38.5	36	40.5	40.5	40.5	45	39	35
ENSG00000106052.14_13	28	18	27	19	22	17	25	16	18	15	23.5	18
ENSG00000106066.15_10	20	25.5	23	20	20	22	21	21	22	17	22	20
ENSG00000106077.19_11	43	44	20	20	16	16	17	17.5	16	16	19	17
ENSG00000106100.11_10	13	16	34	36.5					22.5	22.5	25	21
ENSG00000106105.15_13	24	33	26	18.5	18	47	22	21	21	17	21	18
ENSG00000106144.20_6	42	20	39.5	23	45.5	38	40	24.5	37	32	41	33
ENSG00000106244.13_8	17	41	16	40.5	19	44.5	23	29	41	38	34.5	36
ENSG00000106261.17_7	39	28.5	18	15	53	18	21	11.5	34	11	26	14
ENSG00000106263.19_7	28	27	35	39	26	17	36	13	42	23.5	34	42
ENSG00000106266.11_12	41	38	22	48	28	53	30	48	42	21	40	40
ENSG00000106327.13_9	23	21	40	25.5	50	44	41	39	42.5	38	23	17
ENSG00000106344.8_12	27	18	21.5	17	20	18	21	17	21.5	17	18	17
ENSG00000106355.10_9	35	38	36	39	31.5	37	35	35	33.5	39	37.5	40
ENSG00000106367.15_12	23	23	35.5	33	31.5	24.5	35	34.5	42	38.5	37	36.5
ENSG00000106392.11_12	24	24	49	49	25.5	25.5	22	22	38	34	21.5	21.5
ENSG00000106397.12_13	42	39	54	43	25	35	45	34	29	40	38.5	38
ENSG00000106399.11_8	41	28.5	36	37.5	38	19	37	34.5	40	57	39	30
ENSG00000106459.15_10	49	45	29	21	29	32	40	24	39	44	56	59
ENSG00000106460.20_14	36	17	32	24.5	24	21	22.5	21	42	24.5	38	24
ENSG00000106462.12_13	24	43	33	17	40	21	19	16	20	19	21	20
ENSG00000106477.20_15	36	47	34	44	20	21	23.5	30	20	20	35.5	30.5
ENSG00000106483.12_10	16	16	25	27	14.5	20.5	17	17	16	16.5	17	16
ENSG00000106554.13_13	25	20.5	25	20	23	18	29	21	23	18	23.5	19
ENSG00000106588.12_10	27	27	34	23.5	22	22	16	22	18	23.5	14.5	22
ENSG00000106603.20_11	19	19.5	25.5	29	22	18.5	27	25.5			29	27
ENSG00000106608.17_14	33.5	45.5	23	44	20	17			20.5	20	18.5	14
ENSG00000106609.16_8	23	21	27	27	42	37.5	45	22	43	35.5	31	18
ENSG00000106615.10_14	21	20.5	23	22	21	21	22	22	21	21	21	21
ENSG00000106617.15_17	30	28.5	29	26	31.5	29	25	31.5	35	43	42	36
ENSG00000106635.8_8	41	43	39	42	47	50	42	45	38.5	37	41.5	37
ENSG00000106701.13_11	18.5	18	18	18			20	18	14	14	16	16
ENSG00000106723.17_6	18	15	21	15	23.5	17	17	15	21	18	18	15.5
ENSG00000106733.21_8	17	17.5	22.5	23.5	18	16	19	19	18	21.5	20	21
ENSG00000106785.15_8	20	20	32.5	21	43.5	35	20	21.5	43	27.5	37	31
ENSG00000106829.21_10	18	16.5					42	42	26	19	30	32
ENSG00000106868.17_13	27.5	28	21.5	18.5	16	14.5	18	18	15	15.5	23	22.5
ENSG00000106991.14_9	22	34	40	39.5	47	40	21	21	19.5	16.5	21	21
ENSG00000106993.12_6	28	30.5	23	19.5	19	19	19	20	25	27	21	20
ENSG00000107020.10_9	24	24	25	25	27	27	34.5	34	34	34	31	31
ENSG00000107021.16_6	22.5	25	23.5	23.5	23.5	23.5	23.5	24	20.5	20	21.5	21
ENSG00000107077.19_10	30	34.5	30	36	16.5	15.5	25.5	24	20	20	23	23
ENSG00000107099.18_11	17	19.5	21	23	17	19	17	20	15.5	16	16	18.5
ENSG00000107130.10_6	49	23					17.5	19
ENSG00000107175.12_7	22	33	31	32	18	19	22	21.5	23	23	37	32
ENSG00000107185.10_6	32.5	22	36	41.5	13	26	21	20.5	66	23
ENSG00000107242.20_10	28	35	21	16	26	26	19	18.5	39	17	19	18.5
ENSG00000107262.26_18	41	48					15.5	29.5	23	44
ENSG00000107290.14_10	17	21.5	25.5	38	20	20	23.5	19	19	17
ENSG00000107341.5_6	64	22	49.5	38	41	26.5	42	21	45.5	24	47.5	25
ENSG00000107362.14_7	46	45	49	42	18	21.5					52	21
ENSG00000107371.14_10	28	20.5	23	42	19	13.5	19	21	1	37	25.5	25
ENSG00000107438.9_8	34	29.5	35.5	33	26.5	26	24	24	23	23	29	28.5
ENSG00000107521.21_14	28.5	20	24.5	24	38	26	44.5	28	33	27	35	25
ENSG00000107537.14_13	33	34	39	39	39	39	29.5	26	41	32	21	24
ENSG00000107581.13_8	37	15	28.5	16	28	16	26	15	49.5	15	36	14
ENSG00000107614.22_8	46	34.5	38	36	21	24	56.5	33.5	14	15	22	15
ENSG00000107625.14_7	25.5	22	33.5	22	29	26	29	25	24	23	30	24
ENSG00000107643.17_14	11	10.5	18.5	21.5	17	19	18	18	21	21	23.5	18
ENSG00000107651.15_9	20	18	23	22	18	22.5	20	18.5	23	20.5	19	19
ENSG00000107669.19_17	53	20	18	20	31.5	21	30.5	21	22.5	21	29.5	21
ENSG00000107672.15_8	17	17	22.5	22.5	17.5	17.5	40.5	40.5	19	19	21	21
ENSG00000107736.22_13	33	52	44	22	29	45.5	34	35	42.5	47.5	41	40
ENSG00000107738.20_10	52	37	22	45	47	39	35	39	47.5	43	39.5	44
ENSG00000107745.20_15	32	26	32	31	24	24	21	20	21	20	20	20
ENSG00000107758.16_11	24	27	51.5	68	18	18	16	15	48	45	20	31
ENSG00000107789.16_6	34	32	34.5	30	34	29	25	25	37	32	35	30
ENSG00000107798.18_9	24.5	21.5	28	39	25	22	36	20.5	26.5	21	21.5	16
ENSG00000107815.10_9	44.5	35	31	32	36	26	17	32	20	23	21	26
ENSG00000107854.6_6	17	19.5	15	17			15	16	20	17
ENSG00000107862.7_14	20.5	20	18	18	19.5	17	15	14	16.5	15	20	17
ENSG00000107929.16_10	39	40	20.5	21	39	36	30.5	27	33.5	34	30	28
ENSG00000107937.19_6	23.5	19	36	26	27.5	21	24.5	17	41	18	32.5	18
ENSG00000107938.18_12	21	20	26	20.5	23	16	19	17	18	18	21.5	17
ENSG00000107949.17_11	27	29	24	27	21	21	22	23	22	24	20.5	24.5
ENSG00000107951.15_7	32	27	25.5	22	38.5	33	21.5	21	27	28	22	21
ENSG00000107968.10_6	33	37	26.5	38	45	44	51.5	48	42	38	25	34
ENSG00000108010.12_6	28	24	33	23	42.5	23	38.5	23	42.5	28.5	34	21
ENSG00000108055.11_5	16.5	14	14	14	16	15	16	14	14	13	15	14.5
ENSG00000108061.13_9	21	20	24	22	21	19.5	24	20	21	20	22	22
ENSG00000108064.11_7	35.5	24	23	22	43.5	32	27	21	19	18.5	25	22.5
ENSG00000108091.11_8	37	28	24	36	51	37	44	49	28	20	27	21.5
ENSG00000108094.17_14	20	20	17	17	21.5	21	14	13.5	15.5	15	17	17
ENSG00000108100.18_8	20	40					29.5	17	35.5	22
ENSG00000108107.15_7	46	33	35	30.5	25.5	23	53.5	24	57	35	58	35
ENSG00000108219.16_8	38	48	40	40	27	45	68	36.5	56	35.5	51	37
ENSG00000108306.13_17	27	20.5	19.5	13	19	26			37	19	42.5	36
ENSG00000108312.16_12	21.5	38.5	53	71	53.5	19	38	44.5	21	49	16	30
ENSG00000108344.15_6	21	21	23	20.5	42	24.5	21	21	24	22.5	25	23
ENSG00000108349.17_7	29	29	34.5	34.5	25	25	21	21	25.5	28	20	17
ENSG00000108384.16_14	21.5	24	21	25	20	23	18.5	22	20	23	20	21
ENSG00000108389.10_11	42	17	48	21	19	14.5	23	17	27	27	24	19
ENSG00000108395.14_11	42	44.5	13	12	47.5	15.5	13	14	23	14	25	15.5
ENSG00000108405.4_8	48	51	53	52	47	47	50	48	50	50	50	46.5
ENSG00000108424.11_11	34	29	24	23	22	21.5	24	23	25.5	21.5	22.5	23.5
ENSG00000108433.17_14	51	39	36.5	34	39	33	41	36	40	38	42	28.5
ENSG00000108439.11_14	39	37.5	39	40.5	38	44	42.5	44	41	41.5	39.5	40
ENSG00000108468.15_10	18	17	48	44	29	32.5	25.5	20	19	18	28	18.5
ENSG00000108469.15_10	30	31.5	37	72	32.5	46	38.5	23	31	21	23	17.5
ENSG00000108474.17_10	20	20	50.5	51	22	18	20	20	20	18.5	21	21
ENSG00000108506.13_16	31	17			38	14	33.5	20	24	16.5	18.5	18
ENSG00000108510.10_9	22	15.5	28.5	18	24	17.5	21	17.5			23	19
ENSG00000108515.18_11	19	44.5	20	41	19.5	44	24	45	42.5	47	39	47
ENSG00000108523.16_10	33	49	37	20.5	32	31.5	26	34	24.5	25	38	35
ENSG00000108528.14_8	26	31	85	36			33.5	35	35.5	46
ENSG00000108559.13_10	23	21	32	24	23	21	22	20	26	24	21	26
ENSG00000108587.16_10	41	37	27	26	47	24	27	16.5	24	24	60	59
ENSG00000108591.10_8	41	38	43.5	43	32.5	37	34	34	27	28	34	35
ENSG00000108592.17_10	34.5	37	37	37	47	35.5	44	33	32	34	35.5	35
ENSG00000108599.15_9	24.5	24.5	31	37.5	18	18	27	24	23	23	37.5	22
ENSG00000108604.18_13	40	60	39	43	40	65.5	37	36	37	47	38	42.5
ENSG00000108641.20_14	41	38	40	35	35	35.5	49	49	48.5	38	51	49
ENSG00000108651.10_9	45	25	42	24	44	24.5	24	21	49.5	22	33	21
ENSG00000108654.16_15	23	22	22	21	21	20	21	20	22	21	22	21
ENSG00000108666.10_14	45	42	36.5	36.5	30.5	30	46	39.5	44	44	43	43
ENSG00000108669.17_17	16.5	18					5	13	25	22	20	19
ENSG00000108671.11_12	33	20	36.5	21	28	21	36	20	36	21	31	22
ENSG00000108788.12_9	34	38	37	37	26	26	36	32	32	34	26	31.5
ENSG00000108799.13_10	45	16	17	16	28.5	17	27	24	40	36.5	21	18
ENSG00000108828.16_9	23	20	37	61	43.5	18	35.5	41	34	29	32	31
ENSG00000108829.10_11	35.5	35.5	25.5	43	32.5	38	21.5	35	23	45	18	43
ENSG00000108846.16_6	44	58	19	36	47	69	42	25.5	56	26	18	22
ENSG00000108848.16_12	25	15	30	17	29	15	36.5	15	33	15	24	15
ENSG00000108883.13_10	34	26	40	27.5	39	24	22	21	20.5	21	18	21
ENSG00000108953.17_11	19	17	21	17	20	17	20.5	17	19	17	20	18
ENSG00000108963.19_10	31	29	51	56	22	22	31	40			32	63
ENSG00000109016.18_14	25	22.5	32	33	24	22	21	21	22.5	21	27	29
ENSG00000109046.15_6	19	19	13	13	29	17	12	12	15	15	14	14
ENSG00000109079.10_8	22.5	21	32	23	20	16	18.5	20	14.5	19	23	19
ENSG00000109084.14_7	32	41	28	36	29	39	26	32.5	37.5	37.5	24.5	32
ENSG00000109111.15_7	57.5	20.5	36.5	18	40	18.5	37	17	31.5	16	38	17
ENSG00000109118.14_13	17	21	61	35	21	21	16	17	43.5	14.5	30	30
ENSG00000109171.15_6	33.5	27			21	18	17	16	48	49	43	34.5
ENSG00000109180.15_14	26.5	26	44	31	23.5	25	21	32	24	22.5	16	24
ENSG00000109184.15_9	31.5	28	38	34	29	32	24	25.5	41.5	21.5	21	17
ENSG00000109189.13_12	38	44	20	20	19	19	21	21	31.5	31.5	22	21.5
ENSG00000109220.11_9	38	38					45.5	20	18	18	18	16.5
ENSG00000109323.11_14	24	28	34	21.5	24	29	35	25.5	31	41	32.5	26.5
ENSG00000109332.20_17	21	25	24.5	31	22	29	44	34	48	31	38	33
ENSG00000109381.21_13	22	23	16	16	25	25	19	18	22	22	28	28
ENSG00000109390.13_9	36	19	31	44.5	27	16	28.5	18	26.5	18	28	29.5
ENSG00000109445.11_10	22	23	26	25	23	26	19	26	18	26.5	19.5	24
ENSG00000109458.10_16	20	20	31	23	16	16	18	17	18	19	29	24
ENSG00000109475.17_6	31	31	31	31	24	24			24	24	22	23
ENSG00000109519.14_8	36	33.5	36	34					33.5	30.5
ENSG00000109534.17_6	36.5	24	39	39					23	20.5
ENSG00000109536.12_10	30	30	35	35					31	30
ENSG00000109572.16_15	21	13	28	16					19	17.5
ENSG00000109586.12_11	40	23	38.5	36					19	17.5
ENSG00000109606.13_8	21	21	19	19					18	19
ENSG00000109618.13_10	31.5	37							21	21
ENSG00000109685.19_9	56	14	36.5	20					37.5	20
ENSG00000109689.20_14	19	64							10	27
ENSG00000109775.11_9	27	25	31	30	27	25	24	24	41	36	34	30
ENSG00000109787.13_6	24	24									21	21
ENSG00000109805.10_6	26	15.5	52	15	17	14	20.5	20.5	25.5	17	22	17
ENSG00000109814.12_10	37	32.5	59	16	21	50.5			20.5	17	19.5	56
ENSG00000109854.14_6	39	36	44	41	25.5	26.5	35	33.5	28	27	36	38
ENSG00000109861.17_10	57	34.5									28	36
ENSG00000109881.17_10	18	17.5	25.5	26	19	19	22.5	22	23	21.5	18.5	18
ENSG00000109911.19_15	21.5	21	25	25	19	18.5	19	19.5	47	46	20	21
ENSG00000109919.10_9	45	42	43	42.5	42	38	28.5	29	42	42	42	41
ENSG00000109920.13_9	21	22.5	26	36	18	16.5	30	17.5	35	22	26	23
ENSG00000109929.10_7	42	23	31	29.5	60.5	21	26	22	86.5	41.5	30	25
ENSG00000109971.14_16	25	41	26	46	24	23	22	47	22	43	22	20
ENSG00000110002.16_7	46	41.5	49	25	52	20	49.5	26	28	32.5	46	34
ENSG00000110013.13_9	42	41.5	30	35	30	29	26	26	33	32	15	16
ENSG00000110031.13_12	34	35	36	29			39	34.5	27	31.5	38	29
ENSG00000110047.18_9	35	35	23.5	31	36	21	47	39	52	18	45	20
ENSG00000110048.12_8	44	35	38	34	34	18	28	26	32	22	37.5	19
ENSG00000110060.9_10	28	28	27	27	33.5	32.5	44.5	44	49	47	32	32
ENSG00000110075.15_14	17	17	16.5	17	14	14	16	16	17	17.5	17	17
ENSG00000110077.15_16	31	47	32	27	39	25	21	28	50.5	50.5	21	21
ENSG00000110090.13_8	29	23	26	21	24	22	29	21	25	22	23	20.5
ENSG00000110092.4_6	43.5	27	21	30	47.5	43.5	21	16.5	18	20	36	13
ENSG00000110172.12_8	21	20	24.5	22	24	19	25	20	23	20	23	21
ENSG00000110315.7_10	23	36	25	47.5	20.5	45	20.5	45	23	43	20	23
ENSG00000110330.10_15	18	18	21	21	20.5	20.5	18.5	18.5	18	18	20.5	20.5
ENSG00000110344.10_5	19	19	22	20	20	19	18	18	19	19.5	18.5	18
ENSG00000110367.14_10	51	19.5	50	24	46	22	55	14	52	3	50	9
ENSG00000110429.14_11	19	22	18	20	19	34	26	22	22	19	21	24
ENSG00000110435.13_6	23.5	34	20	31	20	33	22	33.5	23	35	18	42
ENSG00000110455.14_11	17	47	19	47	57	44	17.5	51	22	54	18.5	53
ENSG00000110497.15_14	20	40	25	53	14	30.5	18.5	30	23.5	23	22	21
ENSG00000110514.20_14	25	24	42	29	25	24	22	18	26.5	20	21	20
ENSG00000110536.14_7	24	28	18.5	19.5			50	21	23.5	20	28.5	20
ENSG00000110583.13_7	48	50	37	35	21	21	21	21	31	31	28.5	28
ENSG00000110619.18_11	28	26	38	34	31	28	23	22	35	27.5	39	26
ENSG00000110665.12_13	54	36	51	43	49.5	22	71	20	60	38	52	27.5
ENSG00000110696.10_9	30	27	34	29	24	23	26	23	28	24	30	25
ENSG00000110711.11_12	21	25	22.5	17	22	46	41	20	42	23	35	19.5
ENSG00000110713.18_14	41	40	27	21	29	39.5	21.5	19.5	21	31	18	18
ENSG00000110719.11_11	40	30.5	46	66	34	51	53	34.5	54.5	43	41	37
ENSG00000110756.18_11	19	18	18.5	16	19.5	27	16	15.5	15	15	20.5	21
ENSG00000110768.12_8	26	24	21	22	29	22	21	21	21.5	21	19	20.5
ENSG00000110801.14_12	28	26	45	28.5	21	29	43	27.5	27.5	27	51	32
ENSG00000110852.5_8	41	37	28	29	28	27	33	27	38	34	44	43.5
ENSG00000110876.10_10	25	33	29	39.5	22	38	12.5	41.5	33.5	41	25	40.5
ENSG00000110880.11_11	44	20	31	19.5	39	19	21.5	17	21	17	33	16
ENSG00000110888.19_15	21	16	35	22	20	17	23	19	21	21	20.5	15
ENSG00000110906.13_10	16.5	15.5	29.5	25	24	25	19.5	18	21.5	19	21	20
ENSG00000110911.17_13	34	31	40	28	19	19	33.5	22	47	21	34	32
ENSG00000110917.8_8	39	39	40	40	21	20.5	30	30	23.5	23	40.5	27
ENSG00000110921.14_10	20	37	18	38.5	41	37	42.5	50.5	26	56.5	31	50
ENSG00000110931.19_14	56	56	48	48	22	22	47	47	38	38	33	34
ENSG00000110934.13_11	22	20.5	28	23	37	24	24.5	21	25	22	25	21
ENSG00000110958.16_8	30	26	29	29	22	23	28	25	32.5	28	28.5	26
ENSG00000111011.18_11	28	19	35	19	21.5	18	19	16	26	16	36	16
ENSG00000111052.8_9	13	23					21	20	21	16	31	16
ENSG00000111057.11_12	20	21	23	26	20.5	31.5	18.5	20	21	34	19	20
ENSG00000111110.12_8	21	27.5	23.5	23.5	16	17	18.5	18	22	21	31	17
ENSG00000111142.14_9	25	21	27	22	22	19	26.5	20	22	20	28	21
ENSG00000111144.10_8	35	34.5	30	27.5	26	26	28	28	32	32	44	44
ENSG00000111145.8_8	32.5	22			15	13	23	18.5	18	18	23	22
ENSG00000111196.10_8	28	28	30.5	32	22	23.5	22	23	22	25	23	26
ENSG00000111203.13_9	32	35	35	33	47	47	45.5	45.5	40	40	39.5	40
ENSG00000111206.13_11	32	26	35	35	52	49.5	45.5	45	38.5	47	40.5	41
ENSG00000111231.9_8	19	28	42	26	26	20	29	21	15	19	33	27
ENSG00000111237.19_9	36	33	41	34	28	27	33	30	32	30	40	32
ENSG00000111247.15_8	21	21	22	22	21	20	22	20	21	21	21	21
ENSG00000111269.3_6	48	42.5	50	16	20	20.5	43	28	27	24.5	17.5	19.5
ENSG00000111271.15_14	33	27.5	43.5	30	29	29	22.5	47	26	32	46.5	48
ENSG00000111300.10_9	20	18.5	40	22	34	14	26	15	34	21	23.5	21
ENSG00000111325.16_11	44	28	47	47	42	25.5	19	23	44	44	21	21
ENSG00000111358.14_8	36	37	36	37	24	24	42	42	38.5	35	37	30
ENSG00000111361.13_8	101	40	79	26	71	37	73	33	53.5	25	71	37
ENSG00000111364.16_6	127	64									23	14
ENSG00000111371.16_9	11	11	42	42			18	13	20	14	22	28.5
ENSG00000111424.12_14	31.5	31.5	21.5	21.5	22	22	19.5	19.5	19	19	23	23
ENSG00000111445.14_8	25	27	29.5	26	37	32	26	27.5	39	29	37	33
ENSG00000111450.15_14	22	27	38	36	20	20	28.5	20	13.5	12.5	20	23
ENSG00000111481.10_9	26	33	28.5	29	21	24	21	26	23	25	22	26.5
ENSG00000111530.13_9	22	19	30	21	24	22.5	33	21	26	25	41	22
ENSG00000111554.15_9	25	19	17	17	31	21	18	18	27	20	19	18
ENSG00000111581.10_9	21	21.5	24	22	25	24	26.5	27	27	23.5	29	28
ENSG00000111596.14_14	21	18.5	23	21	21.5	21	21	17	35.5	41	37	25.5
ENSG00000111602.12_11	44	26	35	26	26	24	32	20	23.5	20	21	20
ENSG00000111605.18_14	32	30	36	35	38	34.5	39	35	42	39	41.5	39
ENSG00000111615.14_10	37	26.5	29	44	42.5	21	25	26.5	17	24	27.5	41
ENSG00000111639.8_10	20	37	26.5	37	28	34	37	40	18	40	19	39
ENSG00000111642.16_17	28.5	19	21.5	20	33	20	22	18	26.5	18	24	18
ENSG00000111647.13_16	16	13	36.5	13	25	11.5	28.5	14	30.5	11.5	30	16
ENSG00000111665.12_8	45	35	31	33	34	22	18	24	27	22	21	24
ENSG00000111669.15_8	36	41	44	41	39	39	28.5	43	39	44	40	43
ENSG00000111671.10_11	26	26	32	32					20.5	21	45.5	42.5
ENSG00000111676.15_7	65	19	43.5	43.5			17	17
ENSG00000111684.11_8	45	44.5	28	28.5	30	32.5	32	33	41	41	25	26
ENSG00000111696.12_11	33	33	39.5	39.5	23.5	23.5	42	42	42	41	24	24
ENSG00000111711.10_8	25	25	32	29	28	25.5	24	23	25	23	33.5	24
ENSG00000111726.13_6	20	20	19	18	19	19	22	20	21	20	21	20
ENSG00000111731.13_13	31	14.5			16	13.5	16	16	22	17	12	13.5
ENSG00000111737.12_9	17	51	22.5	25	40	31	25	27	44	48	39.5	22
ENSG00000111752.11_11	36	26	11	15	11	20	12	18	11	12	12	12
ENSG00000111780.8_11	28.5	39	20	37	23	32.5	41	38	22.5	36.5	23	35
ENSG00000111786.10_8	37.5	35	36	39	38.5	23	40	18	42	62	37	19
ENSG00000111790.14_7	34	20	38	23.5	29	23	30	23	40	36	43	22
ENSG00000111802.14_9	25	21	21	22.5	22.5	22.5	22.5	19.5	23.5	25.5	24	20
ENSG00000111832.13_10	21	19	31	23.5	38.5	20	28	21	17	16	21	19
ENSG00000111837.12_12	45	49	47	54	34	42	28	23.5	45.5	41	24	26
ENSG00000111845.5_6	21	18	17	16	19	17	16	14.5	16	14.5	17.5	15
ENSG00000111846.20_12	22	20	34.5	17.5	20	22	21	22	19	19	33	33
ENSG00000111850.11_8	35	26.5			16	23	16	21	21	32	22	31.5
ENSG00000111875.8_6	16	20	16	25	15	21	17	21	14	20	15	21
ENSG00000111880.16_8	30	29	23	21	38.5	21.5	22	21	23	20	28	22.5
ENSG00000111906.18_8	32.5	27			20	21.5	16	19
ENSG00000111911.7_6	9	9	14	14	24	24	13	13	47	47	59	59
ENSG00000111912.20_15	31	31	26.5	26.5	23.5	23.5	20.5	20	17	17	18	17.5
ENSG00000111913.20_16	21	21	28	28	23	21	20	20	21	20	21	21
ENSG00000112029.10_10	46	32	31	31	23	24	23	21	22	22	26	26
ENSG00000112033.14_10	19	16	21.5	17	36	24	28	24.5	17.5	15	49	46.5
ENSG00000112062.12_10	41	17.5	49	11	21	24	20	15	22	24	32	29
ENSG00000112078.14_8	45	44	34	34	29	28	44	43	38	37	28.5	28
ENSG00000112079.9_9	21	17.5	31	18	47	21	37	22.5	23.5	20	47	21
ENSG00000112081.17_6	30	31	32	33	26	27	29	30	30	31	29	29
ENSG00000112118.20_14	27	24	31	27	30	24	23	22	25	20	25	21
ENSG00000112130.17_6	20	18.5	28	20	45	17	18.5	17	36	21.5	21	19
ENSG00000112137.19_13	20.5	25.5	20	23	16	21	19	16.5	23.5	20	18	19
ENSG00000112149.10_6	33	23	18	16	27	30.5	23.5	20	19	18	31.5	21.5
ENSG00000112159.13_9	39	9	30	13	31	14	35	2.5	35	14	33	1.5
ENSG00000112167.11_14	50	50	21	27	21	22	44	36.5	38	32.5	38.5	24.5
ENSG00000112195.9_8	54.5	50.5	63	45	20	52	29	22	21	20	22	34
ENSG00000112200.17_14	17	17.5	20	22	14	15	16	15	16	16	16	17
ENSG00000112208.11_6	35.5	35.5	25	25	26	26	38	38	24.5	24.5	29.5	29.5
ENSG00000112234.9_8	29	41	38	49			13	19.5	14	21
ENSG00000112237.13_11	22	22	23	22.5	21	21	23	22.5	21	21	22	21
ENSG00000112242.16_10	17	16	15	16			21	21			21	45
ENSG00000112245.13_8	48.5	26	25.5	39	51	42	32	25	23	22	34	33
ENSG00000112282.18_13	18	18	26	40	23	22	21	21	20	20	24	24
ENSG00000112294.14_11	35.5	43	15	21			19	20	64	46	19	39.5
ENSG00000112304.11_6	34	19	19	18	51.5	17	18	17	53	17.5	17	17
ENSG00000112305.15_11	24	20	39.5	21	23	22	42	22	22	19	41	21
ENSG00000112312.10_7	32	33	32	32	30	29	37	37	35	35	34	34
ENSG00000112339.15_13	42	42	39	37	42	38	47	46	44	42	44.5	44
ENSG00000112343.11_6	51	57	13	28	51	19.5	23	17.5			34.5	22
ENSG00000112367.12_12	20	19	23.5	19.5	29	27	22	21	20.5	19	26	16
ENSG00000112419.15_13	45	11.5	48	19.5	48	14	54	13.5	56.5	15	30	15.5
ENSG00000112514.18_11	47	47	47	47	45	45	47	47	48	48	48	48
ENSG00000112531.17_10	23	19	24	20	20	18			25	15.5	24	20
ENSG00000112584.14_10	25	25	25	25	21	20	32.5	32.5	25	23.5	38	39
ENSG00000112592.15_14	36	36	34	34	30.5	34	35	33.5	37	37	36	33
ENSG00000112640.16_8	29	42	30	16.5	25	16	24	21	37	29	24	22
ENSG00000112679.15_12	40	34	35	38	38	45	39	34	41.5	41.5	43.5	50
ENSG00000112685.14_9	35	35	33	36	19.5	24	20	20.5	20	23	23	22
ENSG00000112695.13_14	26	42	19	41	43	36	27	33			43	37
ENSG00000112701.18_12	16.5	14	16	10	17.5	17.5	15.5	15	21	18	21	20
ENSG00000112715.26_18	35.5	33.5	24	21	18	18	20	20	45.5	43.5	39	39
ENSG00000112739.17_8	15	15	15	16	14	14	16	16	18	18	14	14
ENSG00000112742.10_11	31	28.5	21	21	20	20	21	21	22	22	22	22
ENSG00000112759.19_8	46	46	45.5	45.5	40	40	32	32	32	32	33	33
ENSG00000112763.17_8	42.5	27	51	30.5			24	27
ENSG00000112773.16_18	39	51	45	47	36.5	28	30	24.5	26	25.5	37	36
ENSG00000112851.16_13	28.5	17	28	16.5	22	18	22	21	34	20	22.5	15
ENSG00000112874.10_8	21	22	18	39.5	16.5	23	20	25	18.5	19.5	18.5	19
ENSG00000112893.10_6	30	15	27.5	17.5			24	35	19	18	24.5	17
ENSG00000112972.15_11	40	33	39	31	43.5	29	42	31.5	39.5	38	40.5	35
ENSG00000112977.16_8	27	22.5	30	28	34	25	28	20	18.5	18	24	23.5
ENSG00000112983.18_12	17	16	15	16	19	17	16.5	18
ENSG00000112984.12_9	26	17	22	16	20	14.5	20	19.5	21	19	22.5	16
ENSG00000112992.18_12	44	37	52	22	38	30	42	33	43.5	33	42	29
ENSG00000113013.16_15	35	28	34.5	27	32.5	24	36	25	39	27	32	23.5
ENSG00000113048.19_11	38.5	21	39	43	28	24	37	22	30.5	22	39	24
ENSG00000113068.10_8	23	23	22	22	20	20	24	24	20	21	20	20
ENSG00000113108.20_12	35	44	48	39	49.5	29	21	22	32.5	40	42	21
ENSG00000113141.19_10	39	22	36	24	31	22	38	19	34	17	35.5	18
ENSG00000113161.17_8	22	23	18.5	19	26	26	20	20.5	21.5	23	20	23.5
ENSG00000113163.19_16	16	16.5	17	17	18.5	18.5	16	17	19.5	19.5	14	15
ENSG00000113194.13_7	25	23	23	23	22	22	18	18	23	25	17	18.5
ENSG00000113240.14_10	37	19	41	25	22	20	51	23.5	25	17	28	19.5
ENSG00000113269.14_15	48	54.5	54	40	47	37	30.5	20.5	19	19	37	22
ENSG00000113272.14_6	19.5	22.5	55	25	22.5	22	25	40	20	25	23	41.5
ENSG00000113282.14_13	21	16	21	15	35	14	20	15	39.5	17	28	17
ENSG00000113312.12_9	31	27	34	27	27	23	33.5	22	36	24	35	23
ENSG00000113318.11_12	17	17.5	24	20
ENSG00000113356.13_11	19.5	13	34.5	14
ENSG00000113360.17_13	28	21.5	28	24	30	25	21	20	22	21	23	20
ENSG00000113368.12_6	36.5	30	50	42	28.5	24	42.5	28.5	37	19	45	42.5
ENSG00000113384.14_8	27	27	29.5	29.5	21.5	21	19	19			41	49
ENSG00000113387.12_7	45	32	46	32	49	26	47	31	48.5	32	44	30
ENSG00000113391.19_12	1	17.5	1	21.5			2	10	14.5	17	18	20
ENSG00000113456.20_9	27	31	34	30.5	25	32.5	21	24	25	21.5	24	27
ENSG00000113522.14_17	15	14	16	14	14	17	14	15	15	15	15	17
ENSG00000113532.13_8	17.5	22.5	30	28.5	35	29	44	22	31.5	46	27.5	19.5
ENSG00000113552.16_13	26	23	27	25	23	20	16	16	17	17	20	18.5
ENSG00000113555.6_9	37	31	23	23	21	24	26.5	23.5	17	19.5	24	23
ENSG00000113558.19_10	36	37	33	38	25	31	28	34	28	34	38	34
ENSG00000113569.16_8	32	40	19	34	39	39.5	36.5	38.5	49.5	35	41	29
ENSG00000113575.12_13	42.5	39	22	29.5	30	26	36	20	20	21	26	21
ENSG00000113580.15_15	22	18	52	18							35	13.5
ENSG00000113595.15_9	23	24.5			15	18	20	21.5	15	23	13	20.5
ENSG00000113597.18_12	20	29	20.5	21.5	16	21	29	30	21	22.5	17.5	19
ENSG00000113621.15_9	21	28.5	32	35	38.5	22	46	23	17	21	21	30
ENSG00000113643.9_7	23	18	22	19	23	18	29.5	18	22	17	25	16
ENSG00000113649.13_9	31	20	33	22	32	20	47	23	24	16	39	25
ENSG00000113658.18_8	21	22	26	20			20	20	21	21	20	18
ENSG00000113712.19_13	32	23	22	26	30	26	26	25	36	23	34	25
ENSG00000113719.17_11	34	24	22	28	42	42	20	18	40	28	18	17
ENSG00000113732.9_7	16	33	33.5	31			40	26	41.5	26	19.5	30
ENSG00000113761.12_9	37.5	20	39	50.5	45	19	18	18	55.5	57	52.5	51
ENSG00000113790.11_9	25	25	44.5	34	16	16	18.5	17	38.5	38.5	22	21.5
ENSG00000113810.16_11	18	17	25	16	20	16					20	15
ENSG00000113811.12_12	34	34.5	38.5	39.5	26	26	26.5	27	26	27	28	28
ENSG00000113812.14_10	38	22	23	31	36	22	19	25	14	24	27.5	30
ENSG00000113838.13_13	35	31	40	24.5	32	29	32.5	29	36	38	41.5	31.5
ENSG00000113924.12_13	41	43	48	43	35	28	44	41.5	53.5	41	41	30
ENSG00000114021.12_6	19	22.5	26	28	48.5	50	18	43	21	21	19	22
ENSG00000114023.16_5	31.5	34	20	36	21	32	50	31.5	30.5	34	17	38
ENSG00000114030.13_11	23.5	20	22	24	32.5	30	27	24	46	39.5	41.5	43
ENSG00000114062.22_18	24	71.5	21	21.5	27	30	30	25	25	22	34.5	33
ENSG00000114098.18_12	21	20.5	24	23.5	27	22	22.5	22	22.5	21	22	22
ENSG00000114107.9_16	17	18	29	29	16	16	44	21	23.5	28	21	18.5
ENSG00000114120.14_13	43	15.5	22	21	27.5	18.5	26	27	24	17	17	21
ENSG00000114125.14_6	37	28	44	27	44.5	28	34.5	21	31	22	39	22
ENSG00000114126.18_16	31	23	16	22	30	25	21.5	30	32	25	36.5	23
ENSG00000114127.11_15	18.5	16.5	16	16.5	16	16	19.5	18	17.5	16	18	16
ENSG00000114166.8_6	29	15	23	26			19	46.5	31	18	24	38
ENSG00000114209.15_11	29	24	31	25.5	28	23	26	21	31	21	26	20
ENSG00000114316.13_12	40	32	21	20	21.5	21	20	20	20	20	24	23.5
ENSG00000114331.16_15	8	8	6.5	6.5	17	17	22	22	12.5	12.5	11.5	11.5
ENSG00000114346.14_12	27.5	28	27	27	39	39	19	19	36	41	23	23
ENSG00000114354.15_11	20	19	22	20	20	20	20	19	17.5	17	19	18.5
ENSG00000114374.13_7	26	19	14	28	21	21	21	23	17	16.5	20	25
ENSG00000114383.10_9	44.5	41.5	41	42	41	34	43	24.5	35.5	35.5	42	42
ENSG00000114416.19_12	32	22	30.5	22	37	22	35	23	35.5	23	30	23
ENSG00000114423.23_15	22	43	27	19			22	21.5	22	20	18	17
ENSG00000114446.5_13	29	29	19.5	20	18	18	36	35.5	20	21	20	21
ENSG00000114450.11_12	37	44	41	29	22	18	27	27	30.5	28	21	24
ENSG00000114473.14_10	31	32	29	29	24	24	24	26	25	26	24	25
ENSG00000114480.13_11	23	22	30	26.5	34	26			28	25
ENSG00000114491.14_6	43	25	18	25	41	23			44	23
ENSG00000114503.11_10	32.5	29	31.5	29	24	22			30	27.5
ENSG00000114520.11_14	20.5	19	21	21.5	21	20.5			30.5	25
ENSG00000114573.12_9	26	27	20.5	21	25	24			24	23.5
ENSG00000114648.12_9	24	15	23	20	20	14			23	19
ENSG00000114650.21_14	22	40	31.5	21	34.5	29
ENSG00000114686.9_11	23	25	21	23	21	25			20	20
ENSG00000114698.15_13	25	25	37	37					22	22
ENSG00000114738.11_8	16	33			35.5	29			20	38
ENSG00000114742.14_7	34	31.5	40	33	23	21			21	21
ENSG00000114744.9_8	29	29	29	29	20	20			20	20
ENSG00000114770.17_10	23	24.5	44	41	35	35			37	33.5
ENSG00000114779.20_14	39	47	42	47	45	53			28	44
ENSG00000114784.4_7	36	36	36	36					45	45
ENSG00000114796.16_14	18.5	21
ENSG00000114850.7_6	50	25	40	21					45	31.5
ENSG00000114857.19_7	14	13	34	20					17	17
ENSG00000114861.24_17	19	68							34	56
ENSG00000114867.22_14	30	27.5	45	34					17.5	20
ENSG00000114902.14_7	33	30	37	18.5					37	17
ENSG00000114904.13_11	27	20	26	31					38	18
ENSG00000114978.18_8	19	21	19	22					18	24
ENSG00000115053.17_12	47	24	44	27					43	17
ENSG00000115073.8_8	43	43	16	16					21	21
ENSG00000115091.12_7	39	29.5							21	28
ENSG00000115107.20_10	35.5	32	32	31.5					43	32.5
ENSG00000115129.14_8	20.5	19	18	22					29	25.5
ENSG00000115145.10_8	39.5	28	24	23					43	22
ENSG00000115159.16_6	16.5	16.5	12.5	13					22	21
ENSG00000115163.15_7	28.5	21	32	26					25	18.5
ENSG00000115165.10_10	21.5	21	19.5	19					20	20
ENSG00000115183.15_7	15	16.5	15	17					13	13
ENSG00000115207.15_13	32	27.5	17	17					15.5	17
ENSG00000115232.14_8	18	18	21	20.5					33	22.5
ENSG00000115233.12_10	22	21	25	23	22	21	22	21	22	21	23	21
ENSG00000115239.24_14	22	22	26	24	21.5	18.5	19	20.5	19	22	20	27
ENSG00000115241.11_9	24	22	22.5	17	22	19	26	22	28	22	21.5	18
ENSG00000115271.11_11	25	23	20	20.5	19.5	21	22	22	21	24	19.5	21
ENSG00000115282.21_10	34.5	27	23.5	20	22	21.5	17	17	19.5	18.5	19	19
ENSG00000115306.16_12	28.5	17	48.5	20	27	15	47	15	22	12	27	13
ENSG00000115310.19_13	13	14	14	20	18	19					13	13
ENSG00000115317.13_6	37.5	21	39.5	19	22	20	20	20	20	23	20	22
ENSG00000115339.14_9	46	38.5	29	32.5	25	25	21	20	26	26	18	22
ENSG00000115355.18_14	19	21	31.5	33			25	24	16	24	16	20
ENSG00000115364.14_9	20	19	16	20	12	20	32.5	21	21	24	21.5	22
ENSG00000115392.13_15	25.5	28	25	25	26	23	18	19	20	22	22	21.5
ENSG00000115415.21_17	23	26	23.5	17.5	42.5	30	15	20	18	22	17	20
ENSG00000115421.13_6	27	27	22	21	16	15	19	18	22.5	21	20	19
ENSG00000115446.12_5	18	19	15.5	16.5	16	16	16	17	17	20.5	17	18
ENSG00000115459.18_6	22	19.5	45	38.5			20	22	20	52	17	16
ENSG00000115464.15_14	36	15	11.5	15	48	15.5	13	16	12	15	13	14.5
ENSG00000115484.15_8	17	17	18	18	17	17	17	17	18	18	17	17
ENSG00000115504.15_15	16.5	16.5	35.5	35.5	19	19	17.5	15.5	17	17	17.5	17.5
ENSG00000115514.12_10	25	14	27.5	18	27	16	29.5	16	29.5	15	25	16
ENSG00000115520.9_9	42	43	47	40	20	30.5	22	47	42	41.5	44	45.5
ENSG00000115524.17_8	20	19	22	20	18	17	20	18	20	18	20	19
ENSG00000115539.14_8	37	37	39	39	24.5	24	35	35	39	39	40	40
ENSG00000115541.11_7	38	38	39	39	34	34	30	30	33	33	28	28
ENSG00000115548.17_7	39	38	39	28	40	37	35	28	27.5	21.5	35	29
ENSG00000115561.16_9	41	31	38.5	33	44	42	22	23	46.5	33	26.5	36
ENSG00000115568.16_15	33	36	14.5	29	14	34			28.5	36
ENSG00000115602.17_9	38	31	36.5	34.5	39	35	21	21	39	27.5	28	28.5
ENSG00000115604.12_10	25.5	21	27.5	21	23.5	20	21	21	24.5	24	27.5	24
ENSG00000115649.16_12	40	25.5	47.5	47.5	41	53	39	42.5	38	22	36.5	26
ENSG00000115652.15_12	38	38	49.5	45.5	49	49.5	45	43.5	49.5	43.5	46	44
ENSG00000115677.18_13	15	21	17	22	15.5	19	16	20.5	15	20	17	22
ENSG00000115685.15_7	35	35	26	26	34	34	26	28.5	28	28	26.5	26
ENSG00000115687.14_10	31	41	31	23	32.5	37	30	28	35	32.5	39	27.5
ENSG00000115694.15_12	34	34	34	34	36	36	24	24	27.5	26.5	27	27
ENSG00000115738.10_7	19	23	22	26	18	22	18	21	19	20.5	19	23
ENSG00000115750.17_10	18.5	18.5	34.5	30	30.5	18	19.5	21.5	26	15	20	19
ENSG00000115758.14_14	36	32	38	38	32	30	33	33.5			33	18
ENSG00000115760.16_12	30.5	26	28	16	47	50.5	32	18			22.5	22
ENSG00000115761.17_10	37	24	21	20.5	21	21	25.5	16	40	16	19	17
ENSG00000115762.17_11	22	21	23.5	25	22	21.5	19	19	22	21	20	19
ENSG00000115806.13_6	15	49.5	14	35			20	23			14.5	27.5
ENSG00000115816.15_11	31	18	41	20	34	15	29	18	40	18	24	17
ENSG00000115825.11_13	19	18.5	21	20	19.5	26.5	41	31	40	36	32	28
ENSG00000115827.14_8	32	19.5	36	21	37	14	21	17	16	16	33	18
ENSG00000115839.19_9	21.5	19.5	22	22	35.5	20	52.5	19	20	20	19.5	17
ENSG00000115840.14_14	32	33	21.5	29	15.5	27.5	23.5	29	23	29	19.5	25
ENSG00000115841.21_13	20.5	18	14	16.5	32	19			49	15	16	16
ENSG00000115866.11_11	22	22	21	20.5	20	20	19	19	19	19	21	21
ENSG00000115875.19_15	18	21	23	22	18.5	20	20	20	20	21	20	20
ENSG00000115904.15_15	18.5	18	16	15	15	15	19	18	20	19.5	18	18
ENSG00000115935.19_13	24.5	21	39.5	14.5	35	16	32	42	21.5	22	43	20.5
ENSG00000115944.15_10	39	40	44	38	35	42	34	37	24.5	35.5	39	42.5
ENSG00000115946.8_6	22	16.5	32	18	34	20	30.5	20	23	19	21	18.5
ENSG00000115947.14_8	30	28	34	33	25	25.5	30	28	30	30	28	27
ENSG00000115956.10_6	22	21	25	22	20	20	21	20	22	21	22	21
ENSG00000115966.18_14	21	21	21	21	20	19	21.5	22	20	19	20	20
ENSG00000115970.19_10	43	82	46	19	37.5	38.5	24	20	29	25	25	22
ENSG00000115993.13_10	34	21	21.5	21.5	34	23.5	30	34.5	25	55.5	56.5	42.5
ENSG00000115998.8_9	15.5	31	24	24.5	38	20	20	24.5	25.5	18.5	20	24
ENSG00000116001.17_15	26.5	30	22	22	22	20	21	22	22.5	19	20	21
ENSG00000116005.12_9	23	14	40	19	32.5	26	28	17	38.5	19	60	19
ENSG00000116030.17_7	30	24	25	23	17	21	33	21	18	20	24	20.5
ENSG00000116044.17_18	18	40.5	18	22	21	19	20	39.5	20.5	12	15	23
ENSG00000116062.19_14	17	11	17	16	17	12	16.5	17	16	16	17	16
ENSG00000116120.11_9	27	27	28	28	27	27	30	30	29	29	30	30
ENSG00000116138.13_6	33	23	25	21.5	23	23	37	23.5	36	38.5	28	39
ENSG00000116157.6_6	24	23.5	46	47.5	21.5	21	44	25.5	28	29.5	30.5	27
ENSG00000116161.18_7	39	32.5	35	31	26	25	32	27.5	29	30	41	35
ENSG00000116171.19_14	31	32	32	30	31	31	38	29	32	30	39	37
ENSG00000116199.12_7	20	18	37	28	29	36	24	21	29	20	25	18
ENSG00000116205.14_8	42.5	36.5	32	38	16	15	33	40	35	35	26.5	26.5
ENSG00000116209.12_11	28	23	29	24	30	22	33	23	23.5	22	27	22
ENSG00000116212.15_7	25	22	46	23	45.5	25	38	28	26	28.5	33.5	33.5
ENSG00000116221.15_5	31	39.5	34	43	26	36	26	42	31	44	26	37
ENSG00000116251.11_10	29	27	33	31	25	24	26	24	29.5	27	30	27
ENSG00000116266.11_6	21	18	17.5	17	17.5	20	17	18			19	20.5
ENSG00000116288.13_10	41	41	41	41	41	41	43	43	43	43	43	43
ENSG00000116337.20_13	21.5	21.5	27	27	31	29	34.5	28	22	24	24	24.5
ENSG00000116350.18_13	30	22	45	27	21.5	20	28	22	17	17	17	18.5
ENSG00000116353.16_11	35.5	25	38	38	17.5	17.5	26	26.5	25.5	25.5	15	14.5
ENSG00000116406.20_15	42	40	49	52	36.5	25	20	18	42.5	41	28.5	31
ENSG00000116455.14_9	31	26	44	39.5	33	41	40.5	34	40	42	45	36
ENSG00000116459.11_7	24	26	23	39	21	33	20	34.5	20	41	20	38
ENSG00000116473.15_6	21	20.5	21	21	18	18	20	20	18	17.5	21	21
ENSG00000116489.13_6	25.5	25.5	27	27	22	22	27	27	32	32	30	30
ENSG00000116497.18_7	43	44	23.5	30.5	25	31	22.5	36	21	31	25	34
ENSG00000116560.12_9	33.5	17.5	41.5	21	33	19.5	40	20	39	22	41.5	20
ENSG00000116580.20_10	20	24	18	19	18.5	20.5	16.5	17	16	18	19	22.5
ENSG00000116584.22_16	24	23	18	18	40	26	31.5	55.5	25	16	23	17
ENSG00000116663.11_6	44	44	18	35.5	15	21	14	31	23	34	16	20.5
ENSG00000116667.15_8	34	31	29.5	28			21	18	28.5	28.5	19	25.5
ENSG00000116668.13_11	23.5	23.5	18	18	16.5	13	19	15.5	19	17	19	13
ENSG00000116670.16_11	43.5	41	40	46	21.5	46.5	23	34.5	25	48	20	46.5
ENSG00000116678.20_9	43	20	17	16.5	39	16	43	23	27	25	34	22.5
ENSG00000116679.16_8	31	27	28	26	29	25.5	29	25	30	26	25	23
ENSG00000116685.16_8	38	19	50	17	47	17	60	24	42	23	57	21
ENSG00000116691.11_6	25	21	27	22	24	18.5	30.5	21	34	23	31	23
ENSG00000116698.22_14	45	38.5	44	46.5	48	31	34	43.5	40	34	27	39
ENSG00000116711.10_6	20	15	17.5	17.5	31.5	15
ENSG00000116717.13_7	21	21	28.5	22	29.5	20	23.5	22	32	35.5	22	22
ENSG00000116731.23_11	43	20	28	16.5	42	15	16	18.5	46	46	22	25
ENSG00000116747.13_10	33	30	35	33	35	33	37	36	28	33	32	28.5
ENSG00000116750.14_16	23	15	27	16	26	17	20	14	23	16	21	14
ENSG00000116752.6_8	55	42	28	31.5	18	35	22	40	20.5	35
ENSG00000116754.14_11	26	21	21	20	20	19	22	20	25.5	20	27.5	20
ENSG00000116761.12_6	20	20	26	26	31	31	26.5	26.5	25.5	25.5	28	28
ENSG00000116791.14_10	21	22	21.5	26	20	20	26	27.5	19	19.5	23	21
ENSG00000116815.16_14	35	35	31	30	28	26.5	26	24	37.5	36	30	26
ENSG00000116830.12_8	22	22	21	20	24	23	28	28	26	24.5	37	29
ENSG00000116857.17_14	29.5	32.5	34	32	34.5	34.5	39	38	45.5	45	37	37.5
ENSG00000116874.12_8	18	17	19.5	19	20	20	21.5	19	20	21.5	17.5	17
ENSG00000116898.12_8	38	38	37	37	34.5	34.5	37	37	42	42	39.5	39.5
ENSG00000116906.13_8	27	25.5	26	20	23	22	21	21	25	25	23	23
ENSG00000116918.15_11	36.5	37	37	35.5	23	36	34	26	34	31	38	36
ENSG00000116977.19_13	20.5	21	20	20	22	21.5	21	21	19	19	20.5	21
ENSG00000116984.15_11	13	13	19	19	23	22	46	45.5	14.5	14.5	48	44
ENSG00000117000.9_6	14	16	32	17			15	14	16.5	16.5	19.5	15
ENSG00000117010.17_7	26.5	21.5	33	35	22	21	24.5	22.5	24	17	52	17
ENSG00000117036.12_8	27.5	64.5	20	17	31	40
ENSG00000117054.15_14	25	24.5	27	28.5	23	23	21	21	23	25	22	22
ENSG00000117090.16_11	52.5	60	43.5	44	28.5	22			34	26.5	21	19.5
ENSG00000117133.11_6	32.5	30	44	43	37	34.5	40	36	35.5	34	43	40.5
ENSG00000117139.18_17	31	23	42	20	41.5	17	27	21.5	45	16	48	16
ENSG00000117143.14_13	40	40	45	42.5	32	32	40.5	38.5	50	49.5	45.5	44
ENSG00000117151.13_9	20	39	21	21	34	20.5	18	18	20.5	20.5	25	24
ENSG00000117155.17_9	20	19	31	31	38.5	31	29	27	38	27	20.5	20
ENSG00000117174.11_13	18.5	18	21	18	22.5	30	28	25.5	34	26.5	22	19
ENSG00000117222.14_10	35.5	35.5	22	22	35	35	43	43	42.5	42.5	31	31
ENSG00000117262.19_8	26	22	31	32.5	40	40	20	21	25	22.5	28.5	24
ENSG00000117280.13_8	20	18	63	63	43	45.5	57	58	36	36	30	21
ENSG00000117298.16_12	17.5	17.5	32	30	31.5	18			40	17	47	27
ENSG00000117335.21_12	40	38	28	26	27	24	27	26	34	31	26	24
ENSG00000117360.13_6	33.5	26	28	27	36.5	25	23.5	23	27	21.5	26.5	22.5
ENSG00000117394.24_13	28.5	28	26.5	21	33.5	25	22	21	21	21	31.5	25
ENSG00000117395.13_11	39	24	40	21	42	22	29	21	27	19	16.5	19
ENSG00000117408.11_6	32	34.5	54.5	32	23	26.5	44	31	24.5	39	48	24
ENSG00000117450.15_10	34	35	33	33	29	30.5	33.5	34	32	33.5	33.5	35
ENSG00000117461.15_11	47	45					20	16	33.5	20	47	25.5
ENSG00000117475.14_6	23	22	24	24	22.5	21.5	22.5	22	22.5	22	30	26
ENSG00000117481.11_8	50	48.5	47	39	33	27	50	22			41	22.5
ENSG00000117500.13_8	30	31	21	35	15	24	25	32	16	37	28	29
ENSG00000117505.13_6	25	42	48	43	39.5	29	44.5	37.5	20	23.5	27.5	32
ENSG00000117523.18_13	34	14	30	15	34	13	34.5	16	31	11.5	34	16
ENSG00000117528.14_13	24.5	20	30.5	21	39	21	32.5	27	32.5	34	35	26
ENSG00000117543.22_14	30	37	33	32.5	27	26	25	32	29	33	22	37
ENSG00000117569.20_11	20	19	39	18	43	16	37	35	40	18.5	44.5	44.5
ENSG00000117592.9_6	26	37.5	29	38	23	36	22	42.5	21.5	40	23	42
ENSG00000117593.12_9	34	21.5	36	19	31	19	43	18.5	36	19	40	19
ENSG00000117597.18_8	52	21	42	28	52.5	19	53	17	47.5	19	50	19.5
ENSG00000117602.13_9	22	21.5	21	17	22	22	20	19.5	19.5	19.5	20.5	18
ENSG00000117614.10_9	32	22	29	22	22	20	31	20	23	20	24	20
ENSG00000117616.18_13	40.5	19	36	29	25.5	38	30	32.5	26	37	29.5	37
ENSG00000117620.15_12	12.5	47.5	46	50	17	36	25.5	25.5	30	17	17	20
ENSG00000117625.14_14	34	24	37.5	21	49	32	31.5	24	30	23.5	27.5	23
ENSG00000117650.13_8	36	27	38	37	44.5	44.5	42	36.5	39.5	34.5	41	37
ENSG00000117676.14_11	33	33	26	26	21.5	20	37	37	40	38	41.5	41
ENSG00000117682.18_13	43	40.5	33	33	23	23	38.5	38.5	51	49	35	31
ENSG00000117697.15_8	35	22					23	25			22	33
ENSG00000117724.15_8	15	15	14	14	17.5	16	14	14	17	15.5	16.5	15.5
ENSG00000117751.18_7	24	24	30.5	30.5	30	29	29.5	29	25.5	22	23	22
ENSG00000117758.14_9	36	38	21.5	43	29	45	19	45.5	46	42	36	43
ENSG00000117859.19_17	27.5	22	34	34	28	21	20	17	27	19	22	18
ENSG00000117868.18_15	46	26	39	14.5	40	16.5	31	16	22	17	36.5	21.5
ENSG00000117877.11_12	23	19	32	33	21	20	20	18.5	44	28.5	29	29
ENSG00000117899.11_12	48	41	48.5	39	47	38	58	32	52	26	53	31.5
ENSG00000118007.13_9	17	23	16	16	15.5	17	20	20	20.5	21	20.5	21
ENSG00000118058.24_16	15.5	25.5	18	19.5	26	23	21	17.5	20	14
ENSG00000118096.10_12	24	20	21	20.5	18	17	17	21	17	21	19	19.5
ENSG00000118193.12_8	43	48	46	22	46	21	43	37	27	21.5	41	18
ENSG00000118197.14_13	41.5	31	29	26.5	35	26	22.5	23	19	16	33	33
ENSG00000118217.7_9	14	12			20	31.5	18.5	20	21.5	20.5	19	19
ENSG00000118242.16_10	39	42	45.5	48	31	43	35	40.5			30	46
ENSG00000118246.14_7	40	27	25.5	23	40	23.5	29	32	37	23
ENSG00000118260.15_13	38.5	21.5	29	29	32	36	24	27	20	23	17	20
ENSG00000118308.16_14	21.5	20	33.5	36	26	23.5	23	22	39	32	47	43
ENSG00000118363.13_13	28	24	30	26	35	33.5	31	25.5	29.5	24	29	24
ENSG00000118412.13_11	34	16	33	15	28	45	30	13	29	20	29	15.5
ENSG00000118418.16_8	36	37	38	37	31	32	31.5	34	36	39	33	30
ENSG00000118420.17_10	40	25.5	17.5	19	20	28	18	19	38	20	19	22
ENSG00000118454.13_8	22	21	20	20	24	22.5	20	23	26	28	39	32
ENSG00000118507.19_13	38	26.5	51	51.5	47	28	53	46	55	38	44	33
ENSG00000118513.20_15	22	22	29	27	33.5	21	26.5	22	28	28	22	21
ENSG00000118564.15_11	22.5	42	25	47.5	24	38	23	47	19	50	26	52
ENSG00000118579.13_7	31	32	35.5	36	32	30	29.5	25.5	31	31	31	29
ENSG00000118596.12_13	52	16	46	17	24.5	15.5	16	25	43	7	36	14
ENSG00000118600.13_8	43	47	22	34	13	20	29	43	17	45	46	31
ENSG00000118620.13_10	15	15	33	29	35	26	21	21	27	23	20	20
ENSG00000118655.8_10	22	35	23	44	25	25.5	22	38.5	22	31	20	43
ENSG00000118680.14_7	38	38	38	37	36	36	34	34	30	30	34	34
ENSG00000118705.18_9	22	22	20	19	20	19	20	20	21	20	21	20
ENSG00000118785.15_8	36.5	36.5	33.5	33.5	29	29	40	40	46	46	41.5	41.5
ENSG00000118816.11_12	38	35	35	32.5	43	44	44	38	36	37	39	38.5
ENSG00000118873.17_12	46.5	20	53	27.5	35.5	22	46	20	23	17.5	44	19
ENSG00000118894.15_9	24	24	25	28.5	32.5	33	24	23.5	39.5	38	22	21
ENSG00000118960.13_15	55.5	48	65	43	39.5	17	49	40	49	41	20.5	22
ENSG00000118961.15_11	23	25	22	19.5	22	18	22	25.5	41.5	33	31	31
ENSG00000118971.9_12	42	21	37	26	40.5	20	42	25	41	31	39	23
ENSG00000118985.16_9	42	43	21	31	21	11	24	18	19	19	27	16
ENSG00000119004.17_8	41	22	17	23	40.5	20.5	63	24	14	21
ENSG00000119041.11_11	25	22	24	21	20	20	22	20	28	24	21	21
ENSG00000119048.9_8	27.5	26	24	23.5	22.5	22.5	23	23	22	22	22	21.5
ENSG00000119139.21_16	32	30	17.5	17.5	20	20	20	20	17.5	19	20.5	21
ENSG00000119185.13_13	55	24	57	29	54	22	42	42	50	28	56.5	28.5
ENSG00000119203.14_7	33	32	33	32	33	29.5	41	39	42	42	37	37
ENSG00000119231.11_11	21.5	20	29	24	33	31	34	19	24	42.5	32	19
ENSG00000119280.17_8	53.5	53.5	40	36	49	53			45	45	46	45.5
ENSG00000119285.11_9	36	20.5	20	16.5	26	16	24	23.5	19	19	21	18
ENSG00000119314.16_12	21	22.5	19	19	17	21	18.5	20	15	16	20	20
ENSG00000119318.13_7	27	25	23	20	38	30	21	21	47	24	44	29.5
ENSG00000119321.10_13	18	18	20	20	18	18	21	21	21	21	16.5	18
ENSG00000119326.15_13	36	24	27	24.5	21	22	17	20	22	20	20	20.5
ENSG00000119328.12_7	36	31	27	17.5	21.5	24	17	27	20	64	20	20
ENSG00000119335.18_7	45.5	46	42.5	43.5	47	47	40	41.5	44	46	47	43
ENSG00000119396.12_10	42	37.5	41	40	43	31	45	42	42	41	44	34
ENSG00000119397.19_12	24	23	17	18	17	17	14	14	18	18	16	16
ENSG00000119401.11_7	17.5	23					18	18.5			15	19
ENSG00000119402.18_8	33.5	23.5	18	17.5	21.5	24	26	22	33	29	28	28
ENSG00000119403.15_15	53	31.5	38	38.5	46	20	50	24	47.5	38	35	18
ENSG00000119408.17_8	41	52.5	25	25	40.5	15	31	30	42	22	29	24.5
ENSG00000119414.12_9	33	44	19	42	21	42	19	39	26	48	18	38.5
ENSG00000119446.14_8	25	19.5	22	22	40	27.5	37	29.5	33.5	43	25.5	21
ENSG00000119471.15_6	29	23	34	25	30	23	28.5	22	36	29.5	21	21
ENSG00000119487.17_15	56	14	24	22	35	45.5	38	28	48	26	21	24
ENSG00000119522.18_13	39.5	39.5			58	58	76	66			40	40
ENSG00000119541.10_9	17	20	20	19	18.5	21	19	22	17	20.5	20	26
ENSG00000119559.17_11	20	20	24	24.5	23	21.5	26	39	24	20	40.5	40.5
ENSG00000119616.11_6	29	29	52.5	52.5	32.5	30	36	35.5	23.5	23.5	31.5	31.5
ENSG00000119636.16_11	19	13	25	24	30	25.5	18	19	24.5	22	21	18
ENSG00000119638.14_11	42	18	44	19	44.5	20	42.5	19	29	20	54	19
ENSG00000119640.9_8	40	39	34	32.5	30	30	29	27	24	24	39	35.5
ENSG00000119650.13_7	47	47	34.5	34.5	31	31	34.5	34.5	41	41	43	43
ENSG00000119655.11_13	44	28	44	22	42	21	43	22	42	26	43.5	35.5
ENSG00000119682.18_13	24	21.5	20	23	19	14.5	34	19	18	17.5	30.5	36
ENSG00000119684.16_10	19	17	51	51	27	24	19	19	20	16
ENSG00000119685.20_9	52	49	48	41.5	39	34.5	46.5	45	65	68	30.5	27
ENSG00000119688.21_13	23.5	26	54	53	21	21	39	39	28.5	24	36	33
ENSG00000119689.15_12	30	28	30.5	21	27	17	20	17.5	28.5	31	22.5	20
ENSG00000119703.15_8	18	40							19.5	54	19	43.5
ENSG00000119705.10_14	16	30	17	31	14	26	15	23	14.5	23	15	22
ENSG00000119707.14_8	40	18	29	16	30.5	15	31.5	17	23	15.5	36	16
ENSG00000119711.13_9	16	16	27.5	25	29	23.5	20.5	19	22	22	18	19
ENSG00000119720.18_9	36	21	21.5	24	27	27	20	15	40	37	29.5	24
ENSG00000119725.21_11	28.5	25.5	34	32.5	23	23	22	22	22	21	23	22
ENSG00000119760.16_12	34.5	39	16.5	26	21	21	17	22.5	18	23	15	28
ENSG00000119787.14_14	15.5	15.5	17.5	16	15	15	18	19	14	21	19	45
ENSG00000119801.13_6	23.5	33.5	27	37	22	30.5	23	31	21	26	23	33.5
ENSG00000119812.20_12	34	18	33	22	21	17	21.5	18	30	21	31	18
ENSG00000119820.11_8	51.5	38.5	41	45	52	52	60	55	32	33	46	46
ENSG00000119862.13_9	22	22	35	35	32	32	24	23.5	31	30	25.5	25
ENSG00000119865.9_7	36	33	25	25	24.5	23	22	21	26	26	21	21
ENSG00000119878.6_6	34	30.5	32	24.5	33	28	36	36	35	24	40	33.5
ENSG00000119888.11_6	22	22	21	21	21	20.5	22	22	19.5	20	20	20
ENSG00000119906.13_11	52.5	17.5	41.5	17	38	15.5	40.5	18	36	21.5	40	20
ENSG00000119912.18_10	28	27	28	21	27	21	23.5	20	22.5	23.5	21	21
ENSG00000119917.15_7	29	29	26	23	23	24	24	22.5	45.5	46	39.5	34
ENSG00000119927.14_8	24	34	52	63.5	35.5	41	58	49
ENSG00000119929.13_7	35	30	37.5	41	31	26	34.5	20	33	22	41.5	28.5
ENSG00000119943.13_10	36	38	33.5	46	20	37.5	26	19.5	20.5	22	37	34
ENSG00000119950.21_16	27	27.5	39	50.5	29	18	20.5	20	50.5	59	20	18
ENSG00000119953.14_8	30.5	20	27	21	25.5	20	24	20	21	18	22	20
ENSG00000119965.13_8	25	26	30.5	43	27	45	32	40.5	35	37	21.5	22
ENSG00000119969.16_12	21	18	24	20	41.5	20	20	20.5	20	20	22	20
ENSG00000119977.22_14	32	28	26	26	33	25	44	29	27	25	39	33.5
ENSG00000119979.18_10	24.5	37.5	21	39.5	24	46	23	38.5	16	39	21	33.5
ENSG00000120008.16_6	19	18	20	19.5	19	19	19.5	19	19	18	19	18
ENSG00000120029.13_14	46	42.5			56	56	20	22	20	20	43	43
ENSG00000120053.12_9	20.5	21	25.5	25	17	20	19	20	18	20	17	18
ENSG00000120063.10_8	27	21.5	24	23	48	34	21	20	20.5	21	22	20
ENSG00000120159.13_10	35	22	43	20	20	19.5	43.5	20	56.5	33	30.5	21
ENSG00000120162.10_8	20	29.5	25	25	20.5	20.5	20	16.5	16	17	19	19
ENSG00000120254.16_15	45.5	32	18	18.5			32	14			40	35
ENSG00000120265.21_14	27	24	36	29	29.5	28	41	34	43	29	36	29
ENSG00000120279.7_9	28	23	43	36	23	20	21	21.5	20	19	37	33
ENSG00000120314.19_5	23	33.5	14	19.5	23.5	24	44.5	35	46	43	65	37
ENSG00000120333.4_8	37.5	40	43	40	17	32	23	25.5	47.5	44	28	37
ENSG00000120334.16_8	22	23.5	21	19	19.5	18	21	18	18	18	16	21
ENSG00000120370.14_10	19	15	20	20.5	20	20	22	20	32	21	21	19
ENSG00000120437.9_6	24	24	26	26	20	20	24	24	24	24	24	25
ENSG00000120438.12_10	22	24	21.5	26	20	20	22	24	21	24	23	25
ENSG00000120451.11_8	46	38	26	26	30.5	21	23	31	20	17	24	24
ENSG00000120509.12_10	32	19	38	18	38.5	19	29	16	40.5	16	42	18
ENSG00000120519.16_8	46	32	45	45	26	25.5	29	26	34	32	25	21.5
ENSG00000120526.12_9	15.5	20	55	25	23	22	22	25	21	21	21	22
ENSG00000120594.17_6	31.5	17					23	21	35.5	35.5	13.5	14
ENSG00000120616.16_10	19.5	14.5	22	14			27.5	34			18	17.5
ENSG00000120647.10_15	26	15.5	17.5	16	14	15	17	16	14.5	17	23.5	18
ENSG00000120656.14_7	16	17.5	19	19	17	18	17	18	16	17	17	17.5
ENSG00000120662.16_9	29	30	24	25	20	17.5	42.5	41	25	23.5	21	20
ENSG00000120664.11_10	52	72			21	63	22	18
ENSG00000120675.6_7	18	20	20	21.5	21	20	18	35.5	19	23	21	21
ENSG00000120685.20_12	55.5	18.5	56.5	65	46	17	38	25	24	20.5	31.5	18
ENSG00000120686.12_6	28	30	36.5	35	36	35	39	36	38.5	38	34	34
ENSG00000120688.9_6	17.5	20	19	17.5	11.5	16	13	18	16	18	17	16.5
ENSG00000120690.16_13	34	17	22	16	24	17	22	17	30	17	37	19.5
ENSG00000120694.20_10	22	22	29.5	23.5	21.5	20	20	20	30	26	35	31
ENSG00000120697.10_11	21.5	25	24	25	21	25	21	38	23	30.5	23	25
ENSG00000120699.14_8	29.5	20	31	22	28	21	36	20.5	31.5	22	27	21
ENSG00000120705.13_9	39	26	38	25	40	27	44	27.5	41	22	45	30
ENSG00000120709.11_11	24	22.5	41	41	35	17	18	18	25	30	24.5	24
ENSG00000120725.13_11	47	34	28	31.5	40	22	38	20	40	34	40	18.5
ENSG00000120727.13_10	28	26	29.5	27	27	26	21	21.5	20	20	21	21
ENSG00000120733.14_9	17.5	15	19.5	17	24	17	17	13	21	21	32	32
ENSG00000120738.8_6	43	25.5	40	15	46	18	49	20.5	34	18.5	47	19
ENSG00000120742.11_9	32.5	21	23	25	21.5	21	23	21	25	20	23	22
ENSG00000120798.17_13	26	21.5	22.5	27.5	32.5	24	30	30.5	22	21	20.5	24
ENSG00000120800.5_6	43.5	20	21	16	45	19	48	15			37	15
ENSG00000120805.14_9	26	26.5	20	21	16	22	18	18	21	22	20	20.5
ENSG00000120837.8_15	27.5	29	28.5	25.5	21.5	21	20	22	21	21	23	22
ENSG00000120899.18_12	36	33	43	42.5	47	43	39	37	37	35	41	41
ENSG00000120925.16_9	22	21	21	23	24	21	21	22.5	22	22	19	21
ENSG00000120948.19_17	24.5	18.5	24	19	21.5	18	23	18	26.5	20	22	18
ENSG00000120992.18_9	24	23	25	25	23	22.5	23	22.5	21	21	25.5	25
ENSG00000121022.14_10	19	17	20	16	20	14	19	16.5	19	17	19	16
ENSG00000121039.10_6	30.5	26.5	20	20.5	56	54.5	53	52	37	58	59	55
ENSG00000121057.13_13	42	26			40.5	18
ENSG00000121058.5_9	21	19.5	17	15	29	18	17	17	20	19	18	17.5
ENSG00000121060.19_11	17	31	34	18	72.5	80	22	22	24	33	25.5	25.5
ENSG00000121067.19_16	46	45.5	46	46	42	42	34.5	34.5	42	39	44	35
ENSG00000121073.15_14	41.5	33	47	23	62	32	19.5	46	25	35	35	26.5
ENSG00000121104.8_12	20.5	18	21	35	24.5	17.5	30	17	29.5	19	14	19
ENSG00000121152.10_10	31.5	28	26.5	21	26	22	23	21	37.5	36	37	22
ENSG00000121210.16_14	19	20	14	18	30	15	19	13	14	13	14	14
ENSG00000121211.8_10	37	37	39	39	36	36	30	31	40	40.5	37	37
ENSG00000121281.13_14	29	50	32	92	28	36	18	40	20	20	18	27
ENSG00000121289.18_13	43	20	48	20	26	19	20.5	18.5	18	16	31	19
ENSG00000121350.16_8	21	22	20	20	27.5	26	16	23.5	21	34.5	18	24
ENSG00000121390.19_13	18	19	20	20	25.5	24	21	21	20	15.5	23	21
ENSG00000121481.11_8	29	32	32	33	41.5	37.5	35	34.5	35	35	37	35
ENSG00000121542.12_9	17	29.5	29	29.5	29.5	26	20	36			27	36.5
ENSG00000121552.4_6	34	34	48.5	27							51	27.5
ENSG00000121570.13_12	32	32	51.5	37	50	51	31	32	29	41	31	31
ENSG00000121578.13_10	19.5	20	21	20	19.5	19.5	25.5	22	40	40	31	23
ENSG00000121579.14_12	24.5	27	16	33.5	45	24	44.5	26	15	26	38	29
ENSG00000121594.12_10	53.5	24.5	38.5	22	21	21	24	19.5	16	15	21	20
ENSG00000121621.7_8	21	21	34	25	21	19	38	21	19	17	26	22.5
ENSG00000121644.19_8	31	34			15	14.5	37	37	38	38	14.5	16
ENSG00000121691.7_8	19	19	22	22	19	19	20	20	21	21	20	20
ENSG00000121716.21_11	55	55	47	41	50	42.5	50	28	53	22	49	26
[truncated: 5,169 more rows]
